# Supplementary material for: Unexpected modulation of Hna phage defense activity by the symbiotic regulator NolR
Source: J Bacteriol. 2025 Aug 18;207(9):e00182-25. doi: 10.1128/jb.00182-25 (PMC12445080; doi:10.1128/jb.00182-25)
Supplement: Table S1 — Strains and plasmids used in this study. [file jb.00182-25-s0002.xlsx]

## Sheet: Table S1 - Strains and plasmids
Strain/plasmid	Relevant characteristics	Resistance	Reference or source
Sinorhizobium meliloti strains
Rm5000	Wildtype SU47 rif-5	Rif	1
Rm1021	Wildtype SU47 str-21	Sm	2
RmP110	Wildtype Rm1021 (SU47 str-21) with wildtype pstC	Sm	3
RmP4247	RmP110 ΔpSymA	Sm	4
RmP4253	RmP4247 ΔhypRE::FRT (pTH2505)	Sm Tc	4
RmP4254	Rm5000 ΔpSymA ΔhypRE::FRT (pTH2505)	Rif Tc	5
RmP4321	RmP4254 pTH1937 integrant (via FRT site)	Rif Nm	5
RmP4323	RmP4254 pTH3258 integrant (via FRT site)	Rif Nm	5
RmP6007	RmP4247 φ RmP4321	Sm Nm	This study
RmP6008	RmP4247 φ RmP4323	Sm Nm	This study
RmP6050	RmP4254 pTH3546 integrant (at the native nolR site)	Rif Nm	This study
RmP6053	RmP110 ΔnolR	Sm	This study
RmP6055	RmP6008 ΔnolR	Sm Nm	This study
RmP6056	RmP4321 ΔnolR	Rif Nm	This study
RmP6057	RmP4323 ΔnolR	Rif Nm	This study
RmP6058	RmP110 nolR+	Sm	This study
RmP6060	RmP6008 nolR+	Sm Nm	This study
RmP6065	RmP6053 φ RmP6050	Sm Nm	This study
Complementation
RmP6186	RmP4253 pTH1937 integrant (via FRT site)	Sm Nm	Laboratory collection
RmP6248	RmP4253 pTH3546 integrant (via FRT site)	Sm Nm	This study
RmP6251	RmP110 φ RmP6248	Sm Nm	This study
RmP6252	RmP110 φ RmP6186	Sm Nm	This study
RmP6253	RmP6053 φ RmP6248	Sm Nm	This study
RmP6254	RmP6053 φ RmP6186	Sm Nm	This study
RmP6255	RmP6058 φ RmP6248	Sm Nm	This study
RmP6256	RmP6058 φ RmP6186	Sm Nm	This study
Second copy of hna
RmP6064	RmP6053 φ RmP4321	Sm Nm	This study
RmP6066	RmP6058 φ RmP4321	Sm Nm	This study
RmP6129	RmP6053 φ RmP4323	Sm Nm	This study
RmP6130	RmP6058 φ RmP4323	Sm Nm	This study
RmP6132	RmP6053 (pTH3438)	Sm Tc	This study
RmP6133	RmP6058 (pTH3438)	Sm Tc	This study
RmP6135	RmP6053 (pTH1227)	Sm Tc	This study
RmP6135	RmP6058 (pTH1227)	Sm Tc	This study
Gus assay strains
RmFL591	hna gusA reporter fusion library strain: RmP110 pFL591 integrant	Sm Gm	6
RmFL6084	hna reversed gusA reporter fusion library strain: RmP110 pFL6084 integrant	Sm Gm	6
RmFL5430	gyrB gusA reporter fusion library strain: RmP110 pFL5430 integrant	Sm Gm	6
RmP6074	RmP110 φ RmFL591	Sm Gm	This study
RmP6075	RmP6053 φ RmFL591	Sm Gm	This study
RmP6076	RmP6058 RmFL591	Sm Gm	This study
RmP6077	RmP110 φ RmFL6084	Sm Gm	This study
RmP6078	RmP6053 φ RmFL6084	Sm Gm	This study
RmP6079	RmP6058 φ RmFL6084	Sm Gm	This study
RmP6080	RmP110 φ RmFL5430	Sm Gm	This study
RmP6081	RmP6053 φ RmFL5430	Sm Gm	This study
RmP6082	RmP6058 φ RmFL5430	Sm Gm	This study
Western blot
RmP4510	RmP4254 pTH3310 integrant (via FRT site)	Rif Nm	5
RmP6199	RmP4247 φ RmP4510	Sm Nm	This study
RmP6225	RmP4247 ΔnolR	Sm	This study
RmP6226	RmP4247 nolR+	Sm	This study
RmP6231	RmP6225 φ RmP4510	Sm Nm	This study
RmP6233	RmP6226 φ RmP4510	Sm Nm	This study
Escherichia coli strains
MT616	MM294A recA-56 (pRK600); mobilizer/helper strain	Cm	7
M2995	DH5α (pTH3562)	Gm	This study
M3050	BL21 (pTH3579)	Km	This study
Plasmids
pRK602	pRK2013 npt::Tn9 containing Tn5	Km	8
pTH1937	Suicide vector in meliloti (p15A oriV) carrying FRT site	Km/Nm	9
pTH2505	pRK7813 with FLP recombinase gene	Tc	10
pTH3258	pTH1937 with hna (Rm1021 nt. 1257036 - 1260365) cloned via EcoRV	Km/Nm	5
pTH3310	pTH1937 with C-terminally His-tagged sma2245	Km/Nm	5
pTH3539	nolR deletion plasmid: pJQ200SK with Rm2011 chrm. nt. 2593750 - 2594592 and nt. 2594962 - 2595702 cloned via Gibson assembly at SmaI	Gm	This study
pTH3540	nolR correction plasmid: pJQ200SK with Rm2011 chrm. nt. 2593750 - 2595702 cloned via Gibson assembly at SmaI	Gm	This study
pTH3546	pTH1937 with nolR from Rm5000 (including 184 upstream and 15 bp downstream sequence) cloned via Gibson assembly at EcoRV	Nm	This study
pTH3562	hna expression vector: pFN5 from (11) with hna (ATG start codon) + C-terminal His tag	Gm	This study
pTH3579	pET28a with nolR (starting residues MQPL) + C-terminal His tag cloned via Gibson assembly at NcoI	Km	This study
pFL591	pTH1522 with Rm1021 pSymA nt. 1258860 - 1260795	Gm	6
pFL6084	pTH1522 with Rm1021 pSymA nt. 1256636 - 1258382	Gm	6
pFL5430	pTH1522 with Rm1021 chrm. nt. 7106 - 8872	Gm	6
pTH1227	Broad-host-range expression vector carrying lacIq and the Ptac promoter	Tc	12
pTH3438	pTH1227 with C-terminally His-tagged hna (ATG start codon)	Tc	Laboratory collection/this study

## Sheet: Legend
Table S1: Strains and plasmids used in this study
