# Supplementary material for: Unexpected modulation of Hna phage defense activity by the symbiotic regulator NolR
Source: J Bacteriol. 2025 Aug 18;207(9):e00182-25. doi: 10.1128/jb.00182-25 (PMC12445080; doi:10.1128/jb.00182-25)
Supplement: Table S3 — Differential expression analysis results. [file jb.00182-25-s0003.xlsx]

## Sheet: A) All signif. DEGS (ranked)
Locus tag	baseMean	log2FoldChange	lfcSE	stat	pvalue	Adjusted p-value	Old locus tag	Product description	Upstream nolR site
SM_RS12300	9878.43	8.41352	0.190895	44.074	0	0	SMc05009	metalloregulator ArsR/SmtB family transcription factor	TRUE
SM_RS31765	1518.18	7.54386	2.36222	3.19354	0.00140539	0.0263214		transcriptional regulator
SM_RS28015	4287.15	7.32038	2.29358	3.19169	0.00141445	0.0264116	SMa1225	helix-turn-helix domain-containing protein
SM_RS28010	714.536	6.99453	2.34051	2.98846	0.00280385	0.0467408	SMa1223	pyridoxamine 5'-phosphate oxidase family protein
SM_RS10160	1819.12	3.66605	0.163079	22.4802	6.48869e-112	1.00867e-108	SMc04336	BA14K family protein
SM_RS05005	205.651	2.81082	0.23381	12.0218	2.72951e-33	6.78884e-31
SM_RS09835	8396.49	2.32645	0.119057	19.5407	4.9479e-85	4.39514e-82	SMc04246	RcnB family protein
SM_RS15085	1415.64	2.07609	0.146373	14.1836	1.15823e-45	6.54718e-43	SMc03144	tetratricopeptide repeat protein
SM_RS31725	266.881	1.95304	0.192901	10.1245	4.30019e-24	7.22664e-22	SMc05020	entericidin	TRUE
SM_RS23985	5913.9	1.72238	0.152886	11.2658	1.93578e-29	4.29881e-27	SM_b20713	sugar ABC transporter ATP-binding protein
SM_RS23980	9379.74	1.68687	0.152801	11.0397	2.45819e-28	5.09501e-26	SM_b20712	sugar ABC transporter substrate-binding protein
SM_RS28065	37.6045	1.68222	0.394849	4.26041	2.04049e-05	0.000654008	SMa1241	periplasmic nitrate reductase, NapE protein	TRUE
SM_RS28040	226.456	1.65423	0.191867	8.62175	6.59408e-18	7.06931e-16	SMa1232	cytochrome c3 family protein
SM_RS23990	3484.5	1.56554	0.154169	10.1547	3.15785e-24	5.45431e-22	SM_b20714	ABC transporter permease
SM_RS28055	44.679	1.4966	0.356392	4.19931	2.67727e-05	0.000828223	SMa1239	chaperone NapD
SM_RS28050	684.586	1.4898	0.145922	10.2095	1.79718e-24	3.19282e-22	SMa1236	periplasmic nitrate reductase subunit alpha
SM_RS28060	132.789	1.4506	0.22448	6.46204	1.033e-10	6.76123e-09	SMa1240	ferredoxin-type protein NapF
SM_RS20805	3337.44	1.41775	0.114434	12.3892	2.9883e-35	9.7796e-33	SM_b21240	tyrosine-protein kinase domain-containing protein
SM_RS20760	428.036	1.31894	0.152215	8.66498	4.51609e-18	5.01448e-16	SM_b21229	calcium-binding protein
SM_RS01795	835.657	1.30099	0.173027	7.51901	5.51907e-14	4.23674e-12	SMc00431	GFA family protein
SM_RS28045	95.9504	1.28105	0.261145	4.9055	9.31874e-07	3.73832e-05	SMa1233	nitrate reductase cytochrome c-type subunit
SM_RS23000	702.195	1.2807	0.131906	9.70915	2.75619e-22	4.08047e-20	SM_b20911	hypothetical protein
SM_RS17470	426.144	1.27671	0.196532	6.49621	8.2369e-11	5.44862e-09	SM_b20071	MFS transporter
SM_RS10360	144.406	1.26359	0.222426	5.68092	1.3397e-08	6.84048e-07		hypothetical protein
SM_RS11135	368.394	1.25028	0.156403	7.99396	1.30674e-15	1.14441e-13
SM_RS01815	15198.1	1.24484	0.1378	9.0337	1.65961e-19	2.10601e-17
SM_RS03695	17969.4	1.20912	0.157375	7.68305	1.55349e-14	1.271e-12	SMc00781	CoA-acylating methylmalonate-semialdehydedehydrogenase
SM_RS11290	336.176	1.20344	0.186432	6.4551	1.08146e-10	7.00472e-09	SMc02819	ribonuclease
SM_RS01805	11168.1	1.19496	0.156105	7.65488	1.93496e-14	1.56254e-12
SM_RS17475	7794.07	1.19357	0.124857	9.55948	1.1835e-21	1.63533e-19	SM_b20072	substrate-binding domain-containing protein
SM_RS01810	14037.9	1.19226	0.148101	8.0503	8.25928e-16	7.44293e-14
SM_RS11010	700.479	1.15433	0.138802	8.31637	9.06998e-17	8.81205e-15	SMc01464	GGDEF domain-containing protein
SM_RS17965	62.41	1.1402	0.326618	3.49093	0.000481335	0.0106891	SM_b20170	S-(hydroxymethyl)glutathione dehydrogenase/class III alcohol dehydrogenase
SM_RS09170	12670.6	1.13786	0.121083	9.39735	5.5957e-21	7.56393e-19	SMc00536	multidrug effflux MFS transporter
SM_RS01800	5547.81	1.11653	0.154781	7.21358	5.44996e-13	3.94044e-11
SM_RS22995	168.302	1.08301	0.21005	5.15598	2.52309e-07	1.08949e-05	SM_b20910	hypothetical protein
SM_RS00995	12071.5	1.07927	0.111085	9.7157	2.5846e-22	3.91977e-20	SMc02868	efflux RND transporter periplasmic adaptorsubunit
SM_RS30785	14260.5	1.07532	0.122378	8.78693	1.53705e-18	1.80328e-16	SMa2245	DEAD/DEAH box helicase
SM_RS04450	532.933	1.05846	0.149784	7.06655	1.58832e-12	1.1223e-10	SMc00979	BA14K family protein
SM_RS17970	112.067	1.05709	0.277994	3.80256	0.00014321	0.00371035	SM_b20171	S-formylglutathione hydrolase
SM_RS09165	13703.6	1.05197	0.121766	8.63926	5.65767e-18	6.17183e-16	SMc00537	multidrug effflux MFS transporter	TRUE
SM_RS00990	17574.3	1.04185	0.108283	9.62155	6.48473e-22	9.1641e-20	SMc02867	efflux RND transporter permease subunit
SM_RS30780	4100.02	1.04116	0.129931	8.01316	1.11795e-15	9.93063e-14	SMa2243	three-Cys-motif partner protein TcmP
SM_RS09725	62.1707	1.0392	0.33017	3.14748	0.00164686	0.0302071	SMc04224	NAD(P)-binding domain-containing protein
SM_RS04015	94.6675	1.02539	0.278626	3.68017	0.000233074	0.0057104	SMc00931	hypothetical protein
SM_RS00985	1268.1	1.02447	0.121311	8.44494	3.04189e-17	3.15241e-15	SMc02866	TetR family transcriptional regulator
SM_RS04855	280.693	1.01123	0.183349	5.51533	3.48117e-08	1.61536e-06	SMc00032	HdeD family acid-resistance protein
SM_RS25365	3688.09	1.00888	0.110318	9.14525	5.94906e-20	7.87048e-18	SMa0228	NADP-specific glutamate dehydrogenase
SM_RS10595	1043.11	0.999137	0.161947	6.16951	6.8501e-10	4.05656e-08	SMc04341	glycine betaine ABC transportersubstrate-binding protein
SM_RS08435	421.66	0.988552	0.175382	5.63658	1.73458e-08	8.69807e-07	SMc00953	AraC family transcriptional regulator
SM_RS04785	139.505	0.947225	0.21469	4.41206	1.02393e-05	0.00034955	SMc00027	hypothetical protein
SM_RS20790	2203.27	0.930463	0.110557	8.41616	3.8903e-17	3.96555e-15	SM_b21236	hypothetical protein
SM_RS09380	578.73	0.894824	0.17225	5.19492	2.04812e-07	8.90576e-06	SMc00196	MFS transporter	TRUE
SM_RS09360	5728.94	0.892545	0.139266	6.40892	1.46549e-10	9.02222e-09	SMc00185	ABC transporter ATP-binding protein
SM_RS10590	1164.38	0.886317	0.138131	6.41651	1.39436e-10	8.67012e-09	SMc04338	L,D-transpeptidase
SM_RS22945	12225	0.878297	0.138193	6.35558	2.07644e-10	1.26581e-08	SM_b20899	inositol 2-dehydrogenase
SM_RS26320	432.759	0.867128	0.152647	5.68061	1.34213e-08	6.84048e-07	SMa0601	adenylate cyclase
SM_RS03855	446.89	0.85706	0.151803	5.64586	1.64362e-08	8.30896e-07		hypothetical protein
SM_RS20850	241.357	0.854342	0.180057	4.74483	2.08685e-06	8.00989e-05	SM_b21249	sulfotransferase domain-containing protein
SM_RS10335	95.3334	0.849631	0.283859	2.99314	0.00276119	0.0461534	SMc04187	terminase large subunit
SM_RS23025	3027.47	0.846409	0.108893	7.77283	7.67537e-15	6.3634e-13	SM_b20915	arylsulfatase
SM_RS23975	730.903	0.835147	0.146524	5.69974	1.19991e-08	6.26978e-07	SM_b20711	TIM barrel protein
SM_RS20820	368.835	0.811722	0.157504	5.15367	2.55441e-07	1.0954e-05	SM_b21243	sulfotransferase
SM_RS23005	159.664	0.809015	0.205321	3.94024	8.13999e-05	0.00225813	SM_b20912	non-homologous end-joining DNA ligase
SM_RS29275	174.852	0.808243	0.195015	4.14452	3.40533e-05	0.0010329	SMa1676	AI-2E family transporter
SM_RS21970	800.943	0.78353	0.130514	6.00343	1.93195e-09	1.09208e-07	SM_b21546	sensor histidine kinase
SM_RS06690	888.467	0.771805	0.128407	6.01063	1.84808e-09	1.05425e-07	SMc01351	YjhX family toxin
SM_RS18580	119.378	0.762306	0.229097	3.32745	0.000876457	0.01758	SM_b20301	PQQ-dependent sugar dehydrogenase
SM_RS01825	7655.73	0.755524	0.122875	6.14872	7.81109e-10	4.53919e-08	SMc01163	Gfo/Idh/MocA family oxidoreductase
SM_RS10730	987.156	0.74545	0.134068	5.56026	2.69376e-08	1.29843e-06	SMc01411	hypothetical protein
SM_RS11800	174.296	0.736846	0.206548	3.56743	0.000360503	0.00824121	SMc01551	MBOAT family protein	TRUE - Lee et al.
SM_RS01820	3508.79	0.735181	0.137163	5.35991	8.32651e-08	3.72477e-06	SMc01164	MurR/RpiR family transcriptional regulator	TRUE
SM_RS10320	127.124	0.731117	0.243285	3.00518	0.0026542	0.0450924	SMc04183	membrane protein
SM_RS02490	234.005	0.727425	0.183214	3.97035	7.17674e-05	0.00202841	SMc02157	phosphatidate cytidylyltransferase
SM_RS11970	347.823	0.713955	0.191738	3.7236	0.000196399	0.00490444	SMc01591	hypothetical protein
SM_RS19365	419.826	0.710721	0.157569	4.51053	6.46668e-06	0.000225898	SM_b20469	hypothetical protein
SM_RS28935	150.977	0.706241	0.220836	3.19803	0.00138371	0.0259937	SMa1550	response regulator transcription factor
SM_RS24490	6715.13	0.703829	0.125747	5.59718	2.17867e-08	1.06669e-06	SM_b20614	hypothetical protein
SM_RS20795	437.132	0.702199	0.165762	4.23619	2.27343e-05	0.000721235	SM_b21237	sulfotransferase
SM_RS20785	515.297	0.699016	0.14229	4.9126	8.98749e-07	3.62884e-05	SM_b21235	methionyl-tRNA formyltransferase
SM_RS20815	276.3	0.695467	0.175529	3.96211	7.42906e-05	0.00209022	SM_b21242	glycosyltransferase family 4 protein
SM_RS13995	9999.2	0.685671	0.106405	6.44396	1.16396e-10	7.45589e-09	SMc00638	porin family protein
SM_RS03700	834.549	0.683756	0.146833	4.65669	3.21336e-06	0.000119645	SMc00782	YjgN family protein
SM_RS20735	135.198	0.680844	0.224016	3.03926	0.00237161	0.0417752	SM_b21224	bifunctional sulfate adenylyltransferase/adenylyl-sulfate kinase NodQ
SM_RS30775	5702.25	0.679998	0.12257	5.54784	2.89216e-08	1.36238e-06	SMa2241	three-Cys-motif partner protein TcmP
SM_RS17900	1594.25	0.677991	0.154807	4.37959	1.18905e-05	0.000397502	SM_b20158	ABC transporter substrate-binding protein
SM_RS20830	563.705	0.665755	0.139643	4.76754	1.86485e-06	7.23938e-05	SM_b21245	polysaccharide biosynthesis/export family protein
SM_RS29280	296.989	0.659004	0.171191	3.84952	0.000118349	0.00314485	SMa1677	amidohydrolase family protein
SM_RS05010	2039.63	0.641885	0.115856	5.54037	3.0183e-08	1.41111e-06	SMc00110	glucose/quinate/shikimate family membrane-boundPQQ-dependent dehydrogenase
SM_RS20800	1378.2	0.640122	0.119144	5.37268	7.7574e-08	3.52084e-06	SM_b21239	thrombospondin type 3 repeat-containing protein
SM_RS23690	4412.01	0.639515	0.126611	5.05101	4.39469e-07	1.82175e-05	SM_b20652	asparagine synthase (glutamine-hydrolyzing)
SM_RS20855	425.551	0.621838	0.150252	4.13863	3.49389e-05	0.00105461	SM_b21250	glycosyltransferase family 4 protein
SM_RS20840	255.553	0.62108	0.173878	3.57193	0.000354364	0.00819121	SM_b21247	PIG-L deacetylase family protein
SM_RS31895	2535.3	0.617847	0.118262	5.2244	1.74718e-07	7.65066e-06	SM_b20815	AsmA family protein
SM_RS23680	6015.05	0.616975	0.133132	4.63432	3.58116e-06	0.000132545	SM_b20650	class I adenylate-forming enzyme family protein
SM_RS06255	399.212	0.615281	0.164927	3.73063	0.000191001	0.00478889	SMc01790	glycosyltransferase family 4 protein
SM_RS18670	903.134	0.61483	0.162372	3.78655	0.000152752	0.00394113	SM_b20326	sugar ABC transporter permease
SM_RS23530	800.603	0.614522	0.128616	4.77794	1.77096e-06	6.92568e-05	SM_b21497	efflux RND transporter periplasmic adaptor subunit
SM_RS23945	12189.8	0.608739	0.10922	5.57349	2.4969e-08	1.21295e-06	SM_b20705	DMT family transporter
SM_RS23535	1108.29	0.6056	0.119025	5.08801	3.61839e-07	1.52021e-05	SM_b21498	multidrug efflux RND transporter permease subunit
SM_RS04895	1462.28	0.604377	0.135186	4.47072	7.7957e-06	0.000270803	SMc00038	EAL domain-containing protein
SM_RS01740	838.504	0.603732	0.127414	4.73836	2.15454e-06	8.21897e-05	SMc00420	YifB family Mg chelatase-like AAA ATPase
SM_RS23675	3763.04	0.598927	0.125653	4.76651	1.87446e-06	7.23938e-05	SM_b20649	NAD(+) synthase
SM_RS16135	7005.35	0.598874	0.131494	4.5544	5.25354e-06	0.000184557	SMc03761	DEAD/DEAH box helicase
SM_RS23020	623.544	0.597874	0.135664	4.40703	1.04799e-05	0.000352237	SM_b20914	transporter
SM_RS06260	754.947	0.59706	0.146544	4.07428	4.61578e-05	0.00135382	SMc01791	O-antigen ligase family protein
SM_RS21965	338.854	0.596495	0.154389	3.86359	0.000111732	0.00298177	SM_b21545	response regulator
SM_RS16140	2789.22	0.591836	0.121147	4.88528	1.03281e-06	4.09045e-05	SMc03762	hypothetical protein
SM_RS17885	1513.56	0.583276	0.146257	3.98801	6.66296e-05	0.00189179	SM_b20155	iron ABC transporter permease
SM_RS31875	176.431	0.58109	0.196054	2.96393	0.00303735	0.0499636
SM_RS18675	842.679	0.581005	0.165127	3.51853	0.000433949	0.00974113	SM_b20327	carbohydrate ABC transporter permease
SM_RS20065	176.267	0.574995	0.192971	2.9797	0.00288528	0.0478417	SM_b20843	MBOAT family protein	TRUE - Lee et al.
SM_RS07890	27599.7	0.574455	0.136628	4.20453	2.61625e-05	0.000813392
SM_RS07900	6883.26	0.573548	0.153258	3.74237	0.000182291	0.00458901
SM_RS09435	2056.2	0.571992	0.145071	3.94283	8.05253e-05	0.00224532	SMc00172	MFS transporter
SM_RS18955	605.506	0.568078	0.1558	3.64621	0.00026614	0.00643913	SM_b20381	ABC transporter permease
SM_RS23685	3004.04	0.567702	0.13092	4.33626	1.44925e-05	0.000476796	SM_b20651	acyl carrier protein
SM_RS20000	912.487	0.565541	0.123372	4.58404	4.56068e-06	0.000164676	SM_b20829	calcium-binding protein
SM_RS12475	821.178	0.563359	0.149141	3.77737	0.000158494	0.00407239
SM_RS18685	1036.7	0.562583	0.157662	3.56828	0.000359328	0.00824121	SM_b20329	trehalose utilization protein ThuA
SM_RS17890	1290.02	0.553733	0.136869	4.04572	5.21616e-05	0.00150856	SM_b20156	ABC transporter ATP-binding protein
SM_RS08830	4320.52	0.538965	0.148025	3.64105	0.000271529	0.00654406	SMc00291	YcbK family protein
SM_RS02835	746.457	0.537556	0.140831	3.81704	0.000135064	0.00352868
SM_RS16105	1538.95	0.530968	0.14973	3.54617	0.000390876	0.00887031	SMc03297	hypothetical protein
SM_RS02390	265.269	0.530076	0.172656	3.07013	0.00213962	0.0383406	SMc02178	hypothetical protein
SM_RS20030	3434.98	0.5271	0.115174	4.57656	4.72681e-06	0.000168915	SM_b20835	nucleotidyltransferase and HEPN domain-containing protein
SM_RS06265	2829.65	0.523162	0.128055	4.08546	4.3989e-05	0.00129632	SMc01792	undecaprenyl-phosphate glucosephosphotransferase
SM_RS00515	3070.3	0.519501	0.134192	3.87134	0.000108238	0.00291291	SMc02620	XRE family transcriptional regulator
SM_RS23550	390.599	0.519041	0.152517	3.40318	0.000666073	0.0140395	SM_b21501	hypothetical protein
SM_RS31900	2314.14	0.517434	0.112669	4.5925	4.37958e-06	0.000160189	SM_b20816	AsmA family protein
SM_RS19125	475.938	0.517116	0.157278	3.28792	0.00100932	0.0199236	SM_b20417	sn-glycerol-3-phosphate ABC transporter permease UgpA
SM_RS23540	1226.99	0.509459	0.129326	3.93933	8.17111e-05	0.00225813	SM_b21499	hypothetical protein
SM_RS17895	1703.39	0.50853	0.13974	3.63913	0.000273563	0.00656763	SM_b20157	ABC transporter substrate-binding protein
SM_RS07895	4732.01	0.504241	0.148107	3.40456	0.000662698	0.0140158
SM_RS22340	4018.64	0.498387	0.118144	4.21845	2.45984e-05	0.000772488	SM_b20941	ABC transporter ATP-binding protein
SM_RS23555	1661.69	0.495475	0.120375	4.1161	3.85337e-05	0.00114642	SM_b21502	glycosyltransferase family 4 protein
SM_RS16145	5447.83	0.489527	0.149472	3.27503	0.0010565	0.0206583	SMc03763	DNA cytosine methyltransferase
SM_RS16130	1424.61	0.483818	0.140111	3.4531	0.000554186	0.012091	SMc05018	DEAD/DEAH box helicase family protein
SM_RS09750	1515.8	0.482522	0.148812	3.24249	0.00118492	0.0227402	SMc04229	hypothetical protein
SM_RS11240	10438.4	0.47851	0.116062	4.12288	3.74173e-05	0.00111856	SMc01850	lytic transglycosylase domain-containingprotein
SM_RS12465	606.692	0.47295	0.152784	3.09555	0.00196448	0.035509	SMc01506	RNA polymerase sigma factor
SM_RS18665	1267.49	0.469626	0.152926	3.07093	0.00213394	0.0383406	SM_b20325	ABC transporter substrate-binding protein
SM_RS23545	1442.26	0.469515	0.119365	3.93344	8.37405e-05	0.00230397	SM_b21500	glycosyltransferase
SM_RS00240	983.479	0.466625	0.139339	3.34886	0.000811454	0.0167074
SM_RS17980	726.847	0.462445	0.142543	3.24426	0.00117758	0.0226694	SM_b20173	methanol/ethanol family PQQ-dependent dehydrogenase
SM_RS03185	1774.19	0.461746	0.132127	3.49472	0.000474552	0.0105762	SMc02319	hypothetical protein
SM_RS16150	1065.96	0.458009	0.150085	3.05166	0.00227576	0.0405086	SMc03764	very short patch repair endonuclease
SM_RS00520	737.685	0.45609	0.143945	3.1685	0.0015323	0.0284413
SM_RS03040	3317.85	0.450482	0.135669	3.32044	0.000898759	0.0179118	SMc02292	type I restriction endonuclease subunit R	TRUE - Lee et al.
SM_RS23660	499.722	0.449411	0.149964	2.99679	0.00272839	0.0458518	SM_b20647	DUF1127 domain-containing protein
SM_RS03045	3880.9	0.449388	0.129174	3.47894	0.000503402	0.0110998	SMc02295	restriction endonuclease subunit S
SM_RS30765	946.933	0.449314	0.136534	3.29086	0.00099883	0.0197794	SMa2237	hypothetical protein
SM_RS03180	1823.19	0.446744	0.128248	3.48344	0.000495017	0.0109538	SMc02318	YbaK/EbsC family protein
SM_RS20910	2814.42	0.444301	0.114796	3.87034	0.000108684	0.00291291	SM_b21262	ABC transporter permease
SM_RS06780	1003.41	0.442937	0.132335	3.34709	0.000816651	0.0167589	SMc01332	hypothetical protein
SM_RS16155	4756.56	0.439512	0.138878	3.16473	0.00155225	0.0286406	SMc03765	peptidoglycan-binding domain-containing protein
SM_RS03050	5804.85	0.438388	0.122265	3.58555	0.000336362	0.00789245	SMc02296	class I SAM-dependent DNA methyltransferase
SM_RS20915	3333.41	0.434064	0.110549	3.92645	8.62101e-05	0.00236147	SM_b21263	ABC transporter permease
SM_RS23615	1671.73	0.433331	0.118348	3.6615	0.000250743	0.00609031	SM_b21516	L,D-transpeptidase
SM_RS09745	1885.85	0.432219	0.144201	2.99734	0.00272349	0.0458518	SMc04228	acyl-CoA thioesterase
SM_RS11625	616.336	0.431019	0.143996	2.99328	0.00275999	0.0461534	SMc01657	TonB-dependent siderophore receptor
SM_RS25035	1918.39	0.426456	0.124675	3.42054	0.000624977	0.0134004	SMa0113	PAS domain S-box protein	TRUE - Lee et al.
SM_RS05695	2428.57	0.416463	0.124907	3.33417	0.000855528	0.0172253	SMc02544	TIGR00730 family Rossman fold protein
SM_RS08930	1385.1	0.413526	0.139302	2.96857	0.00299192	0.0493469	SMc00529	cysteine desulfurase family protein	TRUE
SM_RS20900	4382.92	0.405108	0.121397	3.33705	0.000846718	0.0171495	SM_b21260	ABC transporter ATP-binding protein
SM_RS11260	5924.86	0.398789	0.121683	3.27729	0.0010481	0.0205587	SMc01846	glycoside hydrolase family 25 protein
SM_RS09455	903.637	0.398566	0.131493	3.03109	0.00243675	0.0426809	SMc00168	acyl-homoserine-lactone synthase
SM_RS03660	1629.06	0.381103	0.126534	3.01187	0.00259646	0.0443055	SMc00775	iron ABC transporter permease
SM_RS22615	1836.12	0.377535	0.118362	3.18966	0.00142441	0.0265179	SM_b20998	hypothetical protein
SM_RS06400	1404.34	0.376848	0.124151	3.03539	0.00240225	0.0421954	SMc01907	esterase-like activity of phytase familyprotein
SM_RS12600	7015.06	0.368245	0.106737	3.45003	0.000560522	0.0121865	SMc01829	efflux RND transporter permease subunit
SM_RS20905	4746.93	0.364983	0.107782	3.38629	0.000708437	0.0148319	SM_b21261	ABC transporter substrate-binding protein
SM_RS02170	5920.82	0.343732	0.114145	3.01137	0.00260076	0.0443055	SMc01095	multidrug efflux RND transporter permeasesubunit
SM_RS15475	57552.9	0.342037	0.111213	3.07552	0.00210134	0.0378729	SMc02514	ABC transporter substrate-binding protein
SM_RS03755	2342.07	0.340733	0.112597	3.02612	0.00247716	0.0431371			TRUE
SM_RS14550	7730.86	0.337333	0.105428	3.19966	0.0013759	0.0259253	SMc04059	pilus assembly protein
SM_RS14575	10293.9	-0.322646	0.102311	-3.15357	0.00161285	0.0296707	SMc03925	alpha-D-glucose phosphate-specificphosphoglucomutase
SM_RS20640	2823.31	-0.323269	0.108571	-2.9775	0.00290613	0.0480594	SM_b21130	sulfate/molybdate ABC transporter ATP-binding protein
SM_RS00200	127059	-0.324559	0.107749	-3.01217	0.00259391	0.0443055
SM_RS13555	9395.27	-0.34584	0.105665	-3.27299	0.00106418	0.0207432	SMc00728	electron transfer flavoprotein subunitalpha/FixB family protein
SM_RS20655	2393	-0.347993	0.115473	-3.01364	0.00258132	0.0443055	SM_b21133	sulfate ABC transporter substrate-binding protein	TRUE
SM_RS03245	6356.39	-0.348929	0.116184	-3.00324	0.00267126	0.0452439	SMc03005	STAS domain-containing protein
SM_RS14580	2306.69	-0.349688	0.109266	-3.20033	0.00137271	0.0259253
SM_RS03980	1809.5	-0.356582	0.113618	-3.13843	0.00169855	0.0309723
SM_RS25420	8921.2	-0.358822	0.118745	-3.0218	0.0025128	0.0434016	SMa0250	TRAP transporter large permease subunit
SM_RS10135	33362.2	-0.367929	0.107729	-3.41532	0.000637067	0.0136126	SMc04331	B12-binding domain-containing protein
SM_RS05920	6730.74	-0.370151	0.109256	-3.38793	0.000704232	0.0147936	SMc00594	glutathione S-transferase family protein
SM_RS15380	6818.16	-0.376354	0.111906	-3.36313	0.000770653	0.0160803
SM_RS08760	1975.22	-0.381964	0.12321	-3.1001	0.00193453	0.0350697	SMc00279	BCCT family transporter
SM_RS11545	2701.16	-0.382588	0.118164	-3.23778	0.00120464	0.0230476	SMc01641	carnitinyl-CoA dehydratase
SM_RS12165	3651.52	-0.382991	0.114534	-3.3439	0.000826101	0.016897	SMc02712	metallophosphoesterase
SM_RS20645	1699.32	-0.389838	0.116927	-3.33402	0.000856002	0.0172253	SM_b21131	sulfate ABC transporter permease subunit CysW
SM_RS06140	42565.3	-0.393024	0.115325	-3.40797	0.000654486	0.013937	SMc01770	serine hydroxymethyltransferase
SM_RS03250	7252.84	-0.394177	0.117275	-3.36112	0.000776261	0.0161306	SMc03006	response regulator
SM_RS14250	3083.88	-0.394842	0.11391	-3.46626	0.000527761	0.0115958	SMc03999	YdcH family protein
SM_RS12345	6650.33	-0.397759	0.130366	-3.05109	0.00228016	0.0405086	SMc01527	ABC transporter permease
SM_RS14615	17927.1	-0.39792	0.122168	-3.25715	0.00112537	0.0217992	SMc03933	sarcosine oxidase subunit beta family protein
SM_RS14605	23952.5	-0.402484	0.104752	-3.84224	0.000121915	0.00322583	SMc03931	sarcosine oxidase subunit alpha
SM_RS22300	1256.34	-0.409736	0.119697	-3.4231	0.000619111	0.0133205	SM_b20932	endo-1,3-1,4-beta-glycanase ExsH
SM_RS14600	2714.15	-0.411022	0.114494	-3.5899	0.000330808	0.00782116	SMc03930	sarcosine oxidase subunit gamma
SM_RS10180	35061.7	-0.41271	0.128489	-3.21202	0.00131804	0.0250629	SMc04342	methyltetrahydrofolate cobalaminmethyltransferase
SM_RS07905	5749.64	-0.422163	0.128654	-3.28139	0.00103297	0.020326		hypothetical protein
SM_RS15020	24106.2	-0.423907	0.129895	-3.26345	0.00110063	0.0213867
SM_RS03715	1966.12	-0.425697	0.118334	-3.59743	0.000321381	0.00765649
SM_RS14610	5509.14	-0.426675	0.123371	-3.45848	0.000543224	0.0118936	SMc03932	sarcosine oxidase subunit delta
SM_RS27425	1878.28	-0.428234	0.139659	-3.06628	0.00216737	0.0387261	SMa5007	transcriptional regulator
SM_RS02445	8865.84	-0.428378	0.143522	-2.98475	0.00283812	0.0471857
SM_RS14565	3286.75	-0.430578	0.117175	-3.67465	0.000238179	0.00580783
SM_RS12800	1371.75	-0.436857	0.122229	-3.5741	0.000351438	0.00815388
SM_RS12335	5419.32	-0.442239	0.128298	-3.44695	0.000566947	0.0122832	SMc01529	ABC transporter ATP-binding protein
SM_RS12355	30566.3	-0.448537	0.105202	-4.26358	2.01182e-05	0.000651536	SMc01525	ABC transporter substrate-binding protein
SM_RS07185	8003.49	-0.452351	0.125869	-3.59383	0.000325847	0.00773327	SMc01256	L-serine ammonia-lyase
SM_RS27445	480.732	-0.452621	0.144996	-3.12161	0.00179862	0.0327013	SMa1001	HWE histidine kinase domain-containing protein
SM_RS25410	7792.77	-0.453583	0.122888	-3.69102	0.000223359	0.00553324	SMa0247	fumarylacetoacetate hydrolase family protein
SM_RS12340	3079.54	-0.454111	0.139726	-3.25	0.00115404	0.0222851	SMc01528	ABC transporter ATP-binding protein
SM_RS10185	4458.57	-0.454364	0.137214	-3.31136	0.000928448	0.0184444	SMc04345	hypothetical protein
SM_RS10230	665.092	-0.458687	0.144919	-3.16513	0.00155014	0.0286406	SMc04166	YdeI family protein
SM_RS11555	4287.83	-0.459037	0.130878	-3.50738	0.000452543	0.010122	SMc01643	ABC transporter permease
SM_RS27430	1705.57	-0.460168	0.135154	-3.40477	0.000662202	0.0140158		type II toxin-antitoxin system HigB family toxin
SM_RS20580	2994.57	-0.463005	0.113052	-4.09549	4.21277e-05	0.00124738	SM_b21116	TfuA-like protein
SM_RS25415	3994.83	-0.463692	0.115819	-4.0036	6.2385e-05	0.0017794	SMa0249	TRAP transporter small permease
SM_RS10175	18345.9	-0.464774	0.130238	-3.56865	0.000358821	0.00824121	SMc04340	methylenetetrahydrofolate reductase
SM_RS20165	449.059	-0.466643	0.145557	-3.20592	0.00134629	0.0255221	SM_b21038	ABC transporter permease
SM_RS02455	2341.25	-0.467519	0.129828	-3.60105	0.000316933	0.00757958	SMc02164	carbohydrate kinase
SM_RS02450	5011.86	-0.468985	0.132949	-3.52755	0.000419429	0.00944931	SMc02165	orotate phosphoribosyltransferase
SM_RS06065	1877.49	-0.469042	0.11887	-3.94585	7.95166e-05	0.00222718	SMc01755	MFS transporter
SM_RS21310	5116.44	-0.480218	0.135094	-3.55468	0.000378437	0.00861948	SM_b21182	CaiB/BaiF CoA-transferase family protein
SM_RS15105	1678.79	-0.482161	0.116906	-4.12435	3.71778e-05	0.00111677	SMc03139	SIS domain-containing protein
SM_RS20965	571.53	-0.484977	0.15452	-3.1386	0.00169759	0.0309723	SM_b21274	ABC transporter permease
SM_RS07740	5908.35	-0.486004	0.127777	-3.80353	0.000142648	0.00371035
SM_RS11550	8166.95	-0.491171	0.126156	-3.89335	9.88675e-05	0.00267286	SMc01642	ABC transporter substrate-binding protein
SM_RS20955	921.791	-0.500305	0.127979	-3.90927	9.25761e-05	0.00252473	SM_b21272	LacI family DNA-binding transcriptional regulator	TRUE
SM_RS15115	673.56	-0.502198	0.133342	-3.76625	0.000165718	0.00422309	SMc03137	PIN domain-containing protein
SM_RS23265	3577.73	-0.502824	0.109626	-4.58673	4.50246e-06	0.000163721	SM_b21440	DUF4168 domain-containing protein
SM_RS05250	16089.4	-0.503303	0.11808	-4.26239	2.02253e-05	0.000651612			TRUE
SM_RS20180	358.835	-0.516906	0.15471	-3.34114	0.000834366	0.0169545	SM_b21041	CapA family protein
SM_RS20960	1838.97	-0.520427	0.136296	-3.81836	0.000134343	0.00352467	SM_b21273	ABC transporter substrate-binding protein
SM_RS04440	12771.7	-0.520481	0.138857	-3.74832	0.000178024	0.00451817	SMc00981	hybrid-cluster NAD(P)-dependent oxidoreductase
SM_RS12350	7742.4	-0.533876	0.121064	-4.40986	1.03437e-05	0.00034955	SMc01526	ABC transporter permease
SM_RS10170	10734.6	-0.53609	0.129038	-4.1545	3.25998e-05	0.000993655	SMc04339	methylenetetrahydrofolate reductase C-terminaldomain-containing protein
SM_RS14560	4922.86	-0.538498	0.118165	-4.55718	5.18456e-06	0.000183168
SM_RS15425	883.716	-0.546225	0.180551	-3.02533	0.00248365	0.0431371	SMc02524	formate dehydrogenase subunit gamma
SM_RS12900	64811.5	-0.547833	0.113756	-4.81586	1.4657e-06	5.76816e-05	SMc01987	FAD-dependent oxidoreductase
SM_RS21290	1159.46	-0.554292	0.128454	-4.31509	1.59538e-05	0.000519375	SM_b21178	trimethylamine methyltransferase family protein
SM_RS09615	799.758	-0.558865	0.13443	-4.15729	3.22048e-05	0.000991333	SMc00137	usg protein
SM_RS11845	5140.01	-0.564414	0.127543	-4.42529	9.63121e-06	0.000330867	SMc01557	hypothetical protein
SM_RS31805	173.52	-0.565359	0.188296	-3.00251	0.00267767	0.0452439	SMc04106	IS66 family transposase
SM_RS12525	7398.31	-0.568361	0.111323	-5.10553	3.29868e-07	1.40064e-05	SMc01814	NAD(P)-dependent oxidoreductase
SM_RS20155	236.741	-0.571625	0.18879	-3.02784	0.00246307	0.0430206	SM_b21036	hypothetical protein
SM_RS16070	601.413	-0.574943	0.156236	-3.67997	0.000233265	0.0057104	SMc03287	tyrosinase family protein
SM_RS12530	5843.65	-0.575207	0.114313	-5.03188	4.85705e-07	2.00008e-05
SM_RS20585	9400.1	-0.591757	0.105405	-5.61412	1.9756e-08	9.74943e-07	SM_b21117	helix-turn-helix transcriptional regulator
SM_RS00470	455.497	-0.593168	0.161121	-3.68151	0.000231856	0.0057104	SMc02610	glutamine amidotransferase family protein
SM_RS09555	1263.89	-0.604463	0.142627	-4.23807	2.25453e-05	0.000718904	SMc00148	pyridoxamine 5'-phosphate oxidase familyprotein
SM_RS10165	4679.31	-0.607349	0.132011	-4.60074	4.20996e-06	0.000154897	SMc04337	virulence factor
SM_RS04435	26034.2	-0.608599	0.146471	-4.15508	3.25167e-05	0.000993655	SMc00982	aromatic ring-hydroxylating dioxygenase subunitalpha
SM_RS16260	5213.73	-0.61398	0.150969	-4.06693	4.76364e-05	0.00138413	SMc03787	(2Fe-2S)-binding protein	TRUE
SM_RS02285	652.167	-0.61575	0.134669	-4.57234	4.82309e-06	0.000171371	SMc01717	NAD(P)/FAD-dependent oxidoreductase
SM_RS05910	1263.52	-0.616252	0.12257	-5.02775	4.96271e-07	2.03014e-05	SMc00592	AMP-binding protein	TRUE
SM_RS19075	209.023	-0.625906	0.187309	-3.34157	0.000833065	0.0169545	SM_b20406	hydantoinase/oxoprolinase family protein
SM_RS09800	355.205	-0.628236	0.161215	-3.89689	9.74366e-05	0.00264568	SMc04239	hypothetical protein
SM_RS12050	2182.41	-0.633675	0.119324	-5.31054	1.09303e-07	4.82017e-06	SMc02689	aldehyde dehydrogenase family protein
SM_RS17845	411.869	-0.63437	0.176766	-3.58875	0.000332267	0.0078259	SM_b20147	iron-containing alcohol dehydrogenase
SM_RS16860	18749.1	-0.63526	0.16587	-3.82987	0.000128213	0.00337808	SMc04384	FAD-binding oxidoreductase
SM_RS07910	6363.13	-0.637305	0.158764	-4.01416	5.96589e-05	0.00170949	SMc01242	DUF1775 domain-containing protein
SM_RS07980	1249.69	-0.644346	0.136422	-4.72319	2.32176e-06	8.80288e-05	SMc01226	metalloregulator ArsR/SmtB family transcriptionfactor
SM_RS05415	608.278	-0.646874	0.149348	-4.33131	1.48225e-05	0.000485087	SMc02406	autotransporter outer membrane beta-barreldomain-containing protein
SM_RS05890	1415.55	-0.649242	0.122103	-5.31715	1.05407e-07	4.6816e-06	SMc00588	Gfo/Idh/MocA family oxidoreductase	TRUE
SM_RS12360	12558.1	-0.65018	0.117108	-5.55196	2.82476e-08	1.35111e-06	SMc01524	dipeptidase
SM_RS14555	18299.4	-0.650953	0.112718	-5.77504	7.69354e-09	4.15987e-07	SMc04460	glycogen/starch/alpha-glucan phosphorylase
SM_RS00950	261.709	-0.658344	0.183973	-3.57849	0.000345589	0.00807847	SMc02859	DUF2182 domain-containing protein
SM_RS01290	6097.71	-0.659184	0.140894	-4.67857	2.88877e-06	0.000108207	SMc00329	Fur family transcriptional regulator
SM_RS15530	88428	-0.667068	0.12375	-5.39045	7.02826e-08	3.21336e-06	SMc02503	saccharopine dehydrogenase family protein
SM_RS12160	296.07	-0.668529	0.158778	-4.21047	2.54842e-05	0.000796286	SMc02711	NUDIX domain-containing protein
SM_RS15120	710.921	-0.671386	0.164945	-4.07036	4.69403e-05	0.0013703	SMc03136	type II toxin-antitoxin system Phd/YefM familyantitoxin
SM_RS12045	343.126	-0.678774	0.160685	-4.22426	2.39727e-05	0.000756662	SMc02688	DUF779 domain-containing protein
SM_RS11955	3769.43	-0.678823	0.122344	-5.54848	2.88171e-08	1.36238e-06	SMc01586	BA14K family protein
SM_RS12055	402.703	-0.680507	0.148482	-4.58308	4.58168e-06	0.000164676	SMc02690	helix-turn-helix domain-containing protein
SM_RS08625	113.224	-0.691898	0.227568	-3.0404	0.00236265	0.0417358	SMc00252	hypothetical protein	TRUE
SM_RS05030	376.592	-0.693745	0.171792	-4.03828	5.38439e-05	0.00155001	SMc00115	VOC family protein
SM_RS31990	180.395	-0.697213	0.19718	-3.53592	0.000406357	0.0091881
SM_RS12815	1523.14	-0.714268	0.124816	-5.72258	1.04918e-08	5.52865e-07	SMc01970	DMT family transporter
SM_RS01455	4434.61	-0.719659	0.122793	-5.86075	4.6079e-09	2.53557e-07	SMc00360	transglutaminase-like cysteine peptidase	TRUE
SM_RS02310	6675.1	-0.721052	0.126681	-5.69188	1.25648e-08	6.51064e-07	SMc01713	hypothetical protein	TRUE
SM_RS24980	397.161	-0.721686	0.153466	-4.70258	2.56894e-06	9.68101e-05	SMa0093	D-amino-acid transaminase
SM_RS00955	1079.06	-0.726899	0.14337	-5.0701	3.97598e-07	1.65924e-05	SMc02860	DUF1326 domain-containing protein	TRUE
SM_RS00535	99.4131	-0.742175	0.244104	-3.0404	0.00236266	0.0417358	SMc04151	PDR/VanB family oxidoreductase
SM_RS08330	3849.43	-0.753968	0.137521	-5.48255	4.19233e-08	1.93096e-06	SMc04449	bifunctional 2',3'-cyclic-nucleotide2'-phosphodiesterase/3'-nucleotidase
SM_RS27140	1055.75	-0.756292	0.120345	-6.28434	3.29255e-10	1.98768e-08	SMa0875	nodulation protein NolG
SM_RS17840	453.042	-0.761985	0.175317	-4.34632	1.38439e-05	0.000457881	SM_b20146	4-hydroxythreonine-4-phosphate dehydrogenase PdxA
SM_RS00525	678.848	-0.763931	0.175202	-4.36029	1.2989e-05	0.000431901	SMc04153	aminomethyltransferase family protein
SM_RS19645	908.212	-0.769625	0.133367	-5.77075	7.8919e-09	4.23033e-07	SM_b20523	diguanylate cyclase
SM_RS27170	147.708	-0.783317	0.207794	-3.76968	0.000163454	0.00418254	SMa0888	ImuA family protein
SM_RS16725	7475.14	-0.791962	0.106531	-7.43409	1.05289e-13	7.98399e-12	SMc03879	acetyl-CoA C-acetyltransferase
SM_RS00530	113.622	-0.798533	0.264581	-3.01811	0.0025436	0.0438118	SMc04152	dimethylamine monooxygenase subunit DmmA familyprotein
SM_RS22320	1127.59	-0.799023	0.124024	-6.44251	1.1751e-10	7.45589e-09	SM_b20937	ABC transporter ATP-binding protein/permease
SM_RS11030	328.88	-0.799116	0.181196	-4.41024	1.03257e-05	0.00034955	SMc01467	hypothetical protein
SM_RS16720	2753.72	-0.804231	0.113888	-7.06161	1.64588e-12	1.1499e-10	SMc03878	beta-ketoacyl-ACP reductase
SM_RS27100	323.31	-0.807609	0.158205	-5.10481	3.31126e-07	1.40064e-05	SMa0863	ABC transporter permease
SM_RS30925	77.4899	-0.821889	0.271745	-3.02449	0.00249055	0.0431371	SMa2305	ABC transporter substrate-binding protein
SM_RS17835	234.159	-0.823111	0.221963	-3.70833	0.000208632	0.00518909	SM_b20145	exo-alpha-sialidase
SM_RS10350	651.541	-0.837273	0.139799	-5.98914	2.10951e-09	1.18171e-07	SMc04190	hypothetical protein
SM_RS02305	36511.6	-0.846568	0.116187	-7.28626	3.18667e-13	2.33115e-11	SMc01714	RidA family protein
SM_RS20470	497.434	-0.856563	0.148012	-5.78711	7.16096e-09	3.90587e-07	SM_b21093	LysR substrate-binding domain-containing protein	TRUE
SM_RS16865	41752.9	-0.867042	0.151052	-5.74004	9.46567e-09	5.03056e-07	SMc04385	aldehyde dehydrogenase family protein
SM_RS22295	537.384	-0.910505	0.148514	-6.13077	8.7452e-10	5.03497e-08	SM_b20931	sugar-binding protein
SM_RS19615	208.867	-0.91487	0.186229	-4.91261	8.98731e-07	3.62884e-05	SM_b20517	hypothetical protein
SM_RS15130	2285.29	-0.91671	0.162982	-5.62461	1.8593e-08	9.24892e-07	SMc03134	DMT family transporter
SM_RS01220	3159.19	-0.94331	0.1308	-7.21185	5.51957e-13	3.94491e-11	SMc02910	MFS transporter
SM_RS15140	7938.49	-0.958343	0.14554	-6.58474	4.5567e-11	3.04662e-09	SMc03132	FAD-binding oxidoreductase
SM_RS31335	85.2574	-0.962023	0.279798	-3.43827	0.000585435	0.0126397		hypothetical protein
SM_RS05895	808.841	-0.976557	0.131881	-7.40486	1.31293e-13	9.83592e-12	SMc00589	GNAT family N-acetyltransferase	TRUE
SM_RS15125	3674.21	-0.978591	0.156462	-6.2545	3.98796e-10	2.38434e-08	SMc03135	amino acid ABC transporter ATP-binding protein
SM_RS07975	8406.81	-0.980959	0.132546	-7.4009	1.35262e-13	1.00126e-11	SMc01227	alkene reductase
SM_RS09610	6229.45	-0.985834	0.129401	-7.61843	2.56783e-14	2.04702e-12	SMc00138	ABC transporter permease
SM_RS10245	15907.6	-0.986794	0.125011	-7.89366	2.9344e-15	2.53418e-13	SMc04169	GlxA family transcriptional regulator
SM_RS15135	3928.62	-0.989771	0.153894	-6.43153	1.26329e-10	7.93449e-09	SMc03133	amino acid ABC transporter permease
SM_RS16870	24931.6	-0.996214	0.143394	-6.94741	3.72055e-12	2.57049e-10	SMc04386	pyridoxal phosphate-dependent aminotransferase
SM_RS15145	6264.25	-1.01809	0.154297	-6.59824	4.16077e-11	2.81214e-09	SMc03131	transporter substrate-binding domain-containingprotein
SM_RS12320	3020.09	-1.03856	0.12482	-8.32052	8.758e-17	8.64401e-15	SMc01532	alpha-glucosidase family protein	TRUE
SM_RS25055	256.366	-1.04525	0.169808	-6.1555	7.48407e-10	4.39018e-08	SMa0118	cytochrome c	TRUE
SM_RS11035	4922.25	-1.04795	0.123683	-8.47284	2.3949e-17	2.52398e-15	SMc01468	chemotaxis protein CheW
SM_RS02095	6682.96	-1.05038	0.104565	-10.0452	9.64582e-24	1.53789e-21	SMc01110	helix-turn-helix domain-containing protein
SM_RS14885	3467.8	-1.0915	0.107885	-10.1172	4.63323e-24	7.58143e-22	SMc03178	EAL domain-containing protein
SM_RS04475	49379	-1.09199	0.123212	-8.86271	7.80949e-19	9.52145e-17
SM_RS09605	7357.58	-1.10012	0.132513	-8.30198	1.02392e-16	9.79498e-15	SMc00139	ABC transporter permease
SM_RS29635	152.064	-1.11853	0.208449	-5.36596	8.05184e-08	3.62799e-06		hypothetical protein	TRUE
SM_RS02280	731.692	-1.14953	0.131053	-8.77149	1.76318e-18	1.99335e-16	SMc01718	TVP38/TMEM64 family protein
SM_RS09740	4866.04	-1.15091	0.140043	-8.21824	2.06505e-16	1.94553e-14	SMc04227	methyl-accepting chemotaxis protein
SM_RS27105	472.784	-1.15265	0.142119	-8.11046	5.04293e-16	4.61132e-14	SMa0864	nodulation factor ABC transporter ATP-binding protein NodI
SM_RS05420	16276.4	-1.15445	0.10628	-10.8624	1.74119e-27	3.49248e-25	SMc02407	NYN domain-containing protein
SM_RS11040	6539.85	-1.1684	0.139499	-8.37568	5.49037e-17	5.50631e-15	SMc01469	methyl-accepting chemotaxis protein	TRUE
SM_RS22370	1207.1	-1.17986	0.117714	-10.0231	1.20619e-23	1.87503e-21	SM_b20947	exopolysaccharide production repressor ExoX
SM_RS09795	519.35	-1.1892	0.157177	-7.56596	3.85022e-14	3.03047e-12	SMc04238	DUF982 domain-containing protein
SM_RS31810	37.4199	-1.21716	0.366121	-3.32448	0.000885824	0.0177108		IS66 family insertion sequence element accessoryprotein TnpB
SM_RS15295	2336.4	-1.25235	0.119458	-10.4836	1.02746e-25	1.87904e-23	SMc03108	calcium-binding protein
SM_RS27125	1109.69	-1.31551	0.1237	-10.6347	2.05512e-26	3.99335e-24	SMa0870	transcriptional regulator NodD1	TRUE - Lee et al.
SM_RS02275	12158.8	-1.35591	0.109052	-12.4337	1.71563e-35	5.92653e-33	SMc01719	methyl-accepting chemotaxis protein
SM_RS11215	2828.09	-1.36114	0.12247	-11.1141	1.07144e-28	2.29731e-26	SMc01855	transglycosylase SLT domain-containing protein	TRUE
SM_RS08640	1367.57	-1.36189	0.154741	-8.8011	1.3548e-18	1.62003e-16	SMc00255	hypothetical protein
SM_RS06240	216.407	-1.38816	0.178073	-7.79548	6.41634e-15	5.39146e-13		hypothetical protein
SM_RS27145	433.434	-1.40312	0.154864	-9.06034	1.30047e-19	1.68464e-17	SMa0876	nodulation protein NolF
SM_RS03965	3357.51	-1.41512	0.11137	-12.7065	5.44407e-37	1.99125e-34	SMc00830	DUF3422 family protein
SM_RS03760	930.255	-1.44216	0.125055	-11.5323	9.07392e-31	2.08969e-28		NepR family anti-sigma factor	TRUE
SM_RS19735	53.9477	-1.44298	0.324671	-4.44443	8.81239e-06	0.000304419
SM_RS27110	851.719	-1.48052	0.127494	-11.6125	3.5624e-31	8.5196e-29	SMa0866	chitooligosaccharide synthase NodC
SM_RS27150	161.098	-1.50331	0.225832	-6.65677	2.79915e-11	1.91265e-09	SMa0878	glutamine--fructose-6-phosphate transaminase (isomerizing)	TRUE
SM_RS27115	1003.74	-1.51989	0.144817	-10.4953	9.08228e-26	1.71132e-23	SMa0868	chitooligosaccharide deacetylase NodB
SM_RS22890	1291.87	-1.54403	0.119179	-12.9556	2.18517e-38	8.49211e-36	SM_b20888	transglutaminase domain-containing protein
SM_RS15345	102.781	-1.5533	0.259584	-5.98381	2.17972e-09	1.21013e-07	SMc03098	alpha/beta hydrolase
SM_RS22880	3626.22	-1.56655	0.107409	-14.5849	3.50569e-48	2.17984e-45	SM_b20886	circularly permuted type 2 ATP-grasp protein	TRUE
SM_RS22885	1221.56	-1.58347	0.128079	-12.3632	4.13279e-35	1.28488e-32	SM_b20887	alpha-E domain-containing protein
SM_RS13110	257.225	-1.59405	0.195587	-8.15004	3.63794e-16	3.37623e-14	SMc02452	ABC transporter permease
SM_RS17500	215.758	-1.60554	0.182958	-8.77544	1.70242e-18	1.9603e-16	SM_b20077	sensor histidine kinase	TRUE
SM_RS26775	1020.63	-1.61083	0.131108	-12.2862	1.07387e-34	3.17968e-32	SMa0757	transcriptional regulator NodD2	TRUE - Lee et al.
SM_RS10495	790.127	-1.63088	0.135274	-12.0561	1.80053e-33	4.66486e-31	SMc04280	TadE/TadG family type IV pilus assembly protein	TRUE
SM_RS13120	717.29	-1.67943	0.136791	-12.2773	1.19919e-34	3.38933e-32	SMc02338	substrate-binding domain-containing protein
SM_RS27120	605.355	-1.73055	0.143031	-12.0991	1.0672e-33	2.88516e-31	SMa0869	nodulation N-acyltransferase NodA	TRUE - Lee et al.
SM_RS13115	702.693	-1.77875	0.134418	-13.233	5.66054e-40	2.34648e-37	SMc02337	sugar ABC transporter ATP-binding protein
SM_RS10365	138.423	-1.83916	0.233988	-7.86003	3.84029e-15	3.27108e-13	SMc04194	membrane protein	TRUE
SM_RS31295	316.769	-1.84478	0.190368	-9.69059	3.30603e-22	4.78068e-20	SMc04335	membrane protein	TRUE
SM_RS02440	2108.06	-1.87099	0.55686	-3.3599	0.000779703	0.0161306	SMc02167	nucleoside triphosphate hydrolase
SM_RS02435	4062.68	-1.87302	0.523922	-3.575	0.000350235	0.00815388	SMc02169	ATP-binding cassette domain-containing protein
SM_RS31935	99.1521	-1.90636	0.2526	-7.54697	4.45505e-14	3.46269e-12
SM_RS31855	536.764	-1.99739	0.148388	-13.4605	2.66941e-41	1.1856e-38			TRUE
SM_RS04225	3345.12	-2.07193	0.110448	-18.7594	1.6219e-78	1.26062e-75	SMc00878	LuxR family transcriptional regulator
SM_RS02430	6425.9	-2.07334	0.617158	-3.3595	0.000780847	0.0161306	SMc02170	ABC transporter permease
SM_RS13125	494.037	-2.1075	0.15614	-13.4975	1.61766e-41	7.7374e-39	SMc02339	SDR family oxidoreductase
SM_RS04520	1876.64	-2.19728	0.12436	-17.6687	7.31243e-70	5.05208e-67	SMc00966	thiolase family protein
SM_RS02415	260.739	-2.49532	0.510246	-4.89042	1.00621e-06	4.01065e-05	SMc02173	RbsD/FucU family protein
SM_RS28885	87.6944	-2.539	0.284644	-8.91992	4.6662e-19	5.80289e-17	SMa1533	NADH-quinone oxidoreductase subunit A	TRUE
SM_RS02425	9324.29	-2.53966	0.789407	-3.21717	0.00129463	0.0246932	SMc02171	sugar ABC transporter substrate-binding protein
SM_RS04525	5826.89	-2.6061	0.112354	-23.1954	5.06692e-119	1.0502e-115	SMc00965	AMP-binding protein
SM_RS19725	245.33	-2.7015	0.194537	-13.8869	7.61083e-44	3.94368e-41			TRUE
SM_RS02420	1008.14	-2.71429	0.725082	-3.74342	0.00018153	0.00458842	SMc02172	ROK family transcriptional regulator
SM_RS15340	735.421	-2.93373	0.138351	-21.2049	8.59848e-100	8.9109e-97	SMc03099	adenylate/guanylate cyclase domain-containingprotein
SM_RS04530	11440.9	-3.28309	0.111977	-29.3194	5.8735e-189	1.82607e-185	SMc00964	biotin transporter BioY	TRUE
SM_RS10455	536.751	-3.61207	0.165928	-21.7689	4.57924e-105	5.69475e-102	SMc04267	Stf0 family sulfotransferase	TRUE - Lee et al.

## Sheet: B) Up (LFC > 1, organized)
Gene/locus tag	Replicon	Base mean count	log2 fold change	Adjusted p value	Product description	DE in pilot experiment	Upstream nolR site?
Singles (or first in an otherwise not DE group)
nolR (SMc05009)	Chromosome	9878.43	8.41352	0	metalloregulator ArsR/SmtB family transcription factor	Yes	No
SM_RS31765	Chromosome	1518.18	7.54386	0.0263214	transcriptional regulator (pseudo)	Yes	No
SMc04336	Chromosome	1819.12	3.66605	1.00867e-108	BA14K family protein	Yes	No
bla (SMc00047)	Chromosome	205.651	2.81082	6.78884e-31	class A beta-lactamase	Yes	Yes
ecnA	Chromosome	266.881	1.95304	7.22664e-22	entericidin	Yes (under threshold)	No
SMb21240	pSymB	3337.44	1.41775	9.7796e-33	Putative MPA1 family auxiliary surface saccharide export protein (tyrosine-protein kinase domain-containing protein)	No	No
SMb21229	pSymB	428.036	1.31894	5.01448e-16	calcium-binding protein	Yes (under threshold)	No
SM_RS10360	Chromosome	144.406	1.26359	6.84048e-07	hypothetical protein	Yes	No
aqpZ1	Chromosome	368.394	1.25028	1.14441e-13	aquaporin Z	Yes	No
iolA (SMc00781)	Chromosome	17969.4	1.20912	1.271e-12	CoA-acylating methylmalonate-semialdehydedehydrogenase	No	No
SMc02819	Chromosome	336.176	1.20344	7.00472e-09	ribonuclease	Yes	No
SMc01464	Chromosome	700.479	1.15433	8.81205e-15	GGDEF domain-containing protein (diguanylate cyclase)	Yes	No
SMc04224	Chromosome	62.1707	1.0392	0.0302071	NAD(P)-binding domain-containing protein	No	No
SMc00931	Chromosome	94.6675	1.02539	0.0057104	hypothetical protein	Yes	No
SMc00032	Chromosome	280.693	1.01123	1.61536e-06	HdeD family acid-resistance protein	No	No
Potential operons (first gene in operon listed first)
iolC	Chromosome	15198.1	1.24484	2.10601e-17	iolC	No	No
iolD	Chromosome	14037.9	1.19226	7.44293e-14	iolD	No	No
iolE	Chromosome	11168.1	1.19496	1.56254e-12	iolE	No	No
iolB	Chromosome	5547.81	1.11653	3.94044e-11	iolB	Yes (under threshold)	No
SMc00431	Chromosome	835.657	1.30099	4.23674e-12	GFA family protein	Yes (under threshold)	No
SMc02868	Chromosome	12071.5	1.07927	3.91977e-20	efflux RND transporter periplasmic adaptorsubunit	Yes (under threshold)	No
SMc02867	Chromosome	17574.3	1.04185	9.1641e-20	efflux RND transporter permease subunit	Yes (under threshold)	No
smeR (SMc02866)	Chromosome	1268.1	1.02447	3.15241e-15	TetR family transcriptional regulator	Yes (under threshold)	No
SMc04247	Chromosome	NA	NA	NA			No
SMc04246	Chromosome	8396.49	2.32645	4.39514e-82	RcnB family protein	Yes	No
SMc00537	Chromosome	13703.6	1.05197	6.17183e-16	multidrug effflux MFS transporter	Yes	Yes
SMc00536	Chromosome	12670.6	1.13786	7.56393e-19	multidrug effflux MFS transporter	Yes	No
SMc03149-03145	Chromosome	NA	NA	NA			Yes (SMc03149)
SMc03144	Chromosome	1415.64	2.07609	6.54718e-43	tetratricopeptide repeat protein	Yes	No
napE (SMa1241)	pSymA	37.6045	1.68222	0.000654008	periplasmic nitrate reductase, NapE protein	No	Yes
napF (SMa1240)	pSymA	132.789	1.4506	6.76123e-09	ferredoxin-type protein NapF	Yes	No
napD (SMa1239)	pSymA	44.679	1.4966	0.000828223	chaperone NapD	Yes	No
napA (SMa1236)	pSymA	684.586	1.4898	3.19282e-22	periplasmic nitrate reductase subunit alpha	Yes	No
napB (SMa1233)	pSymA	95.9504	1.28105	3.73832e-05	nitrate reductase cytochrome c-type subunit	Yes	No
napC (SMa1232)	pSymA	226.456	1.65423	7.06931e-16	cytochrome c3 family protein	Yes	No
fixL (SMa1229)	pSymA	NA	NA	NA		No	No
fixJ (SMa1227)	pSymA	NA	NA	NA		No	No
fixT1 (SMa1226)	pSymA	NA	NA	NA		No	No
fixK1 (SMa1225)	pSymA	4287.15	7.32038	0.0264116	helix-turn-helix domain-containing protein	No	No
fixM (SMa1223)	pSymA	714.536	6.99453	0.0467408	pyridoxamine 5'-phosphate oxidase family protein	No	No
SMa2245	pSymA	14260.5	1.07532	1.80328e-16	DEAD/DEAH box helicase	Yes (under threshold)	No
SMa2243	pSymA	4100.02	1.04116	9.93063e-14	three-Cys-motif partner protein TcmP	Yes (under threshold)	No
SMa0226	pSymA	NA	NA	NA	Putative dehydrogenase		No
gdhA (SMa0228)	pSymA	3688.09	1.00888	7.87048e-18	NADP-specific glutamate dehydrogenase	Yes	No
iatP (SMb20714)	pSymB	3484.5	1.56554	5.45431e-22	ABC transporter permease	No	No
iatA (SMb20713)	pSymB	5913.9	1.72238	4.29881e-27	sugar ABC transporter ATP-binding protein	No	No
ibpA (SMb20712)	pSymB	9379.74	1.68687	5.09501e-26	sugar ABC transporter substrate-binding protein	No	No
SMb20072	pSymB	7794.07	1.19357	1.63533e-19	substrate-binding domain-containing protein	No	No
SMb20071	pSymB	426.144	1.27671	5.44862e-09	MFS transporter	No	No
SMb20912	pSymB	159.664	0.809015	0.00225813	non-homologous end-joining DNA ligase	Yes (under threshold)	No
SMb20911	pSymB	702.195	1.2807	4.08047e-20	hypothetical protein	Yes	No
SMb20910	pSymB	168.302	1.08301	1.08949e-05	hypothetical protein	Yes	No
SMb20170	pSymB	62.41	1.1402	0.0106891	S-(hydroxymethyl)glutathione dehydrogenase/class III alcohol dehydrogenase	No	No
SMb20171	pSymB	112.067	1.05709	0.00371035	S-formylglutathione hydrolase	No	No

## Sheet: C) Down (LFC < -1, organized)
Gene/locus tag	Replicon	Base mean count	log2 fold change	Adjusted p value	Product description	DE in pilot experiment	Upstream nolR site?
Singles (or first in an otherwise not DE group)
lpsS	Chromosome	536.751	-3.61207	5.69475e-102	Stf0 family sulfotransferase	Yes	Yes -- Lee et al.
cyaF1	Chromosome	735.421	-2.93373	8.9109e-97	adenylate/guanylate cyclase domain-containingprotein	Yes	No
SM_RS19725	pSymB	245.33	-2.7015	3.94368e-41	hypothetical protein	Yes	Yes
nuoA2	pSymA	87.6944	-2.539	5.80289e-17	NADH-quinone oxidoreductase subunit A	Yes	Yes
SMc00878	Chromosome	3345.12	-2.07193	1.26062e-75	LuxR family transcriptional regulator	Yes	No
SM_RS31855	pSymB	536.764	-1.99739	1.1856e-38	hypothetical protein	Yes	Yes
SM_RS31935	pSymB	99.1521	-1.90636	3.46269e-12	hypothetical protein	No	No
SMc04335	Chromosome	316.769	-1.84478	4.78068e-20	membrane protein	Yes	Yes
SMc04194	Chromosome	138.423	-1.83916	3.27108e-13	membrane protein	Yes	Yes
SMc04280	Chromosome	790.127	-1.63088	4.66486e-31	TadE/TadG family type IV pilus assembly protein	Yes	Yes
nodD2	pSymA	1020.63	-1.61083	3.17968e-32	transcriptional regulator NodD2	Yes	Yes -- Lee et al.
SMb20077	pSymB	215.758	-1.60554	1.9603e-16	sensor histidine kinase	Yes	Yes
SMc03098 (back to back with cyaF1)	Chromosome	102.781	-1.5533	1.21013e-07	alpha/beta hydrolase	Yes	No
SM_RS19735	pSymB	53.9477	-1.44298	0.000304419	hypothetical protein	Yes	No
SM_RS03760	Chromosome	930.255	-1.44216	2.08969e-28	NepR family anti-sigma factor	Yes (under threshold)	Yes
SMc00830	Chromosome	3357.51	-1.41512	1.99125e-34	DUF3422 family protein	Yes	No
SM_RS06240	Chromosome	216.407	-1.38816	5.39146e-13	hypothetical protein	Yes	No
SMc01855	Chromosome	2828.09	-1.36114	2.29731e-26	transglycosylase SLT domain-containing protein	Yes	Yes
nodD1	pSymA	1109.69	-1.31551	3.99335e-24	transcriptional regulator NodD1	Yes	Yes -- Lee et al.
SMc03108	Chromosome	2336.4	-1.25235	1.87904e-23	calcium-binding protein	Yes (under threshold)	No
SM_RS31810	Chromosome	37.4199	-1.21716	0.0177108	Pseudo: IS66 family insertion sequence element accessory protein TnpB	No	No
SMc04238	Chromosome	519.35	-1.1892	3.03047e-12	DUF982 domain-containing protein	Yes	No
exoX	pSymB	1207.1	-1.17986	1.87503e-21	exopolysaccharide production repressor ExoX	Yes (under threshold)	No
SMc02407	Chromosome	16276.4	-1.15445	3.49248e-25	NYN domain-containing protein	Yes (under threshold)	No
mcpV	Chromosome	4866.04	-1.15091	1.94553e-14	methyl-accepting chemotaxis protein	Yes (under threshold)	No
SM_RS29635	pSymA	152.064	-1.11853	3.62799e-06	hypothetical protein	Yes (under threshold)	Yes
SMc00139	Chromosome	7357.58	-1.10012	9.79498e-15	ABC transporter permease	Yes (under threshold)	No
mcpU	Chromosome	49379	-1.09199	9.52145e-17	methyl-accepting chemotaxis protein McpU	No	No
SMc03178	Chromosome	3467.8	-1.0915	7.58143e-22	EAL domain-containing protein	Yes	No
phrR	Chromosome	6682.96	-1.05038	1.53789e-21	helix-turn-helix domain-containing protein	Yes (under threshold)	No
SMa0118	pSymA	256.366	-1.04525	4.39018e-08	cytochrome c	Yes	Yes
SMc01532	Chromosome	3020.09	-1.03856	8.64401e-15	alpha-glucosidase family protein	Yes (under threshold)	Yes
SMc03131	Chromosome	6264.25	-1.01809	2.81214e-09	transporter substrate-binding domain-containing protein	Yes (under threshold)	No
Potential operons (first gene in operon listed first)
SMb20886	pSymB	3626.22	-1.56655	2.17984e-45	circularly permuted type 2 ATP-grasp protein	Yes	Yes
SMb20887	pSymB	1221.56	-1.58347	1.28488e-32	alpha-E domain-containing protein	Yes	No
SMb20888	pSymB	1291.87	-1.54403	8.49211e-36	transglutaminase domain-containing protein	Yes	No
nodA	pSymA	605.355	-1.73055	2.88516e-31	nodulation N-acyltransferase NodA	Yes	Yes -- Lee et al.
nodB	pSymA	1003.74	-1.51989	1.71132e-23	chitooligosaccharide deacetylase NodB	Yes	No
nodC	pSymA	851.719	-1.48052	8.5196e-29	chitooligosaccharide synthase NodC	Yes	No
nodI	pSymA	472.784	-1.15265	4.61132e-14	nodulation factor ABC transporter ATP-binding protein NodI	Yes	No
nodJ	pSymA	323.31	-0.807609	1.40064e-05	ABC transporter permease		No
nodM	pSymA	161.098	-1.50331	1.91265e-09	glutamine--fructose-6-phosphate transaminase (isomerizing)	Yes	Yes
nolF	pSymA	433.434	-1.40312	1.68464e-17	nodulation protein NolF	Yes	No
nolG	pSymA	1055.75	-0.756292	1.98768e-08	nodulation protein NolG	Yes (under threshold)	No
nodN	pSymA	NA	NA	NA		No	No
mcpW	Chromosome	6539.85	-1.1684	5.50631e-15	methyl-accepting chemotaxis protein	Yes (under threshold)	Yes
cheW2	Chromosome	4922.25	-1.04795	2.52398e-15	chemotaxis protein CheW	Yes (under threshold)	No
mcpT	Chromosome	12158.8	-1.35591	5.92653e-33	methyl-accepting chemotaxis protein	Yes (under threshold)	No
SMc01718	Chromosome	731.692	-1.14953	1.99335e-16	TVP38/TMEM64 family protein	Yes (under threshold)	No
merA1	Chromosome	652.167	-0.61575	0.000171371	NAD(P)/FAD-dependent oxidoreductase	No	No
SMc01716	Chromosome	NA	NA	NA		No	No
SMc00254	Chromosome	NA	NA	NA		No	No
SMc04437	Chromosome	NA	NA	NA		No	NA -- no new locus tag (?)
SMc00255	Chromosome	1367.57	-1.36189	1.62003e-16	hypothetical protein	Yes (under threshold)	No
SMc02339	Chromosome	494.037	-2.1075	7.7374e-39	SDR family oxidoreductase	Yes	No
SMc02338	Chromosome	717.29	-1.67943	3.38933e-32	substrate-binding domain-containing protein	Yes	No
SMc02337	Chromosome	702.693	-1.77875	2.34648e-37	sugar ABC transporter ATP-binding protein	Yes	No
SMc02452	Chromosome	257.225	-1.59405	3.37623e-14	ABC transporter permease	Yes	No
frcB	Chromosome	9324.29	-2.53966	0.0246932	sugar ABC transporter substrate-binding protein	No	No
frcC	Chromosome	6425.9	-2.07334	0.0161306	ABC transporter permease	No	No
frcA	Chromosome	4062.68	-1.87302	0.00815388	ATP-binding cassette domain-containing protein	No	No
frcK	Chromosome	2108.06	-1.87099	0.0161306	nucleoside triphosphate hydrolase	No	No
frcR	Chromosome	1008.14	-2.71429	0.00458842	ROK family transcriptional regulator	No	No
frcS	Chromosome	260.739	-2.49532	4.01065e-05	RbsD/FucU family protein	No	No
bioB (SMc00964)	Chromosome	11440.9	-3.28309	1.82607e-185	biotin transporter BioY	Yes	Yes
SMc00965	Chromosome	5826.89	-2.6061	1.0502e-115	AMP-binding protein	Yes	No
SMc00966	Chromosome	1876.64	-2.19728	5.05208e-67	thiolase family protein	Yes	No

## Sheet: Legend
Table S3: Differential expression analysis results.
Sheet A contains all genes that were significantly differentially expressed (adjusted p value < 0.05) in nolR+ cultures (RmP6058) relative to the ΔnolR cultures (RmP6053), ranked by log2-fold change (LFC). Genes with LFC > 1 or -1 are indicated in green or red, respectively. The presence of an upstream (within 300 bp) NolR binding site is indicated. Sheets B and C show up- and down-regulated gene…
