# Supplementary material for: Unexpected modulation of Hna phage defense activity by the symbiotic regulator NolR
Source: J Bacteriol. 2025 Aug 18;207(9):e00182-25. doi: 10.1128/jb.00182-25 (PMC12445080; doi:10.1128/jb.00182-25)
Supplement: Table S4 — Differential expression analysis results for RNA-seq pilot experiment (see Note S1). [file jb.00182-25-s0004.xlsx]

## Sheet: A) All signif. DEGS (ranked)
Locus tag	baseMean	log2FoldChange	lfcSE	stat	pvalue	Adjusted p-value	Old locus tag	Product description
nolR	7062.65	16.3333	1.44793	11.2805	1.63803e-29	6.6941e-27		metalloregulator ArsR/SmtB family transcription factor
SM_RS18415	2484.5	11.0717	0.658406	16.8159	1.86729e-63	1.63521e-60	SM_b20268	4-hydroxyproline epimerase
SM_RS18420	2227.42	6.97273	0.217419	32.0704	1.13983e-225	6.98713e-222	SM_b20269	aconitase X
SM_RS18425	1172.22	6.16504	0.226185	27.2567	1.38523e-163	4.24572e-160	SM_b20270	trans-3-hydroxy-L-proline dehydratase
SM_RS10160	1932.14	3.56183	0.178886	19.9111	3.2578e-88	4.99258e-85	SMc04336	BA14K family protein
SM_RS05005	213.048	2.23985	0.229352	9.76598	1.57579e-22	4.39073e-20	SMc00047	class A beta-lactamase
SM_RS31725	293.889	2.18237	0.215032	10.1491	3.34515e-24	1.07925e-21	SMc05020	entericidin
SM_RS09835	5542.84	2.02876	0.120445	16.8438	1.16431e-63	1.18953e-60	SMc04246	RcnB family protein
SM_RS15085	1344.46	1.52016	0.200053	7.5988	2.98895e-14	4.46884e-12	SMc03144	tetratricopeptide repeat protein
SM_RS18430	1543.31	1.51205	0.132954	11.3727	5.71711e-30	2.50328e-27	SM_b20271	OsmC family protein
SM_RS28055	87.4932	1.42117	0.340573	4.17287	3.00785e-05	0.00137598	SMa1239	chaperone NapD
SM_RS11135	415.671	1.35868	0.17615	7.71321	1.22691e-14	1.92845e-12	SMc01870	aquaporin Z
SM_RS28050	659.428	1.25267	0.15645	8.00689	1.17646e-15	1.94911e-13	SMa1236	periplasmic nitrate reductase subunit alpha
SM_RS22995	203.878	1.21912	0.224088	5.44038	5.31671e-08	3.97457e-06	SM_b20910	hypothetical protein
SM_RS28040	151.889	1.20389	0.249225	4.83051	1.36184e-06	8.18436e-05	SMa1232	cytochrome c3 family protein
SM_RS11010	880.748	1.13214	0.148648	7.61626	2.61123e-14	4.00171e-12	SMc01464	GGDEF domain-containing protein
SM_RS11290	514.627	1.13188	0.18612	6.08146	1.19094e-09	1.11119e-07	SMc02819	ribonuclease
SM_RS28060	198.54	1.11466	0.240932	4.62644	3.72002e-06	0.000209208	SMa1240	ferredoxin-type protein NapF
SM_RS23000	717.927	1.08635	0.1643	6.61201	3.79144e-11	4.15028e-09	SM_b20911	hypothetical protein
SM_RS25365	3978.36	1.03019	0.119979	8.58645	8.96947e-18	1.66615e-15	SMa0228	NADP-specific glutamate dehydrogenase
SM_RS28045	145.754	1.02021	0.256592	3.976	7.00841e-05	0.00299532	SMa1233	nitrate reductase cytochrome c-type subunit
SM_RS20805	2243.4	1.00384	0.150979	6.64889	2.95318e-11	3.48135e-09	SM_b21240	tyrosine-protein kinase domain-containing protein
SM_RS09170	11110.5	1.00115	0.120147	8.33268	7.90328e-17	1.3842e-14	SMc00536	multidrug effflux MFS transporter
SM_RS20760	401.187	0.970003	0.179013	5.41861	6.00626e-08	4.43595e-06	SM_b21229	calcium-binding protein
SM_RS11970	713.434	0.923082	0.152395	6.05717	1.38534e-09	1.24884e-07	SMc01591	hypothetical protein
SM_RS04450	457.666	0.918917	0.170574	5.3872	7.15637e-08	4.98506e-06	SMc00979	BA14K family protein
SM_RS04855	255.138	0.888862	0.208759	4.25784	2.06409e-05	0.000988506	SMc00032	HdeD family acid-resistance protein
SM_RS00985	1986.95	0.863294	0.132279	6.52629	6.7419e-11	7.25049e-09	SMc02866	TetR family transcriptional regulator
SM_RS08435	367.335	0.853083	0.181562	4.69857	2.61992e-06	0.00015151	SMc00953	AraC family transcriptional regulator
SM_RS18435	368.724	0.838275	0.18265	4.58952	4.44263e-06	0.000245345	SM_b20272	MFS transporter
SM_RS26320	427.716	0.829576	0.173506	4.78125	1.74206e-06	0.000102681	SMa0601	adenylate cyclase
SM_RS30785	12437.8	0.828494	0.136395	6.07423	1.24581e-09	1.13983e-07	SMa2245	DEAD/DEAH box helicase
SM_RS00990	16428.7	0.826816	0.115432	7.16279	7.90489e-13	1.07682e-10	SMc02867	efflux RND transporter permease subunit
SM_RS10595	1318.55	0.824444	0.160871	5.12488	2.97726e-07	1.94106e-05	SMc04341	glycine betaine ABC transportersubstrate-binding protein
SM_RS09360	5481.51	0.813565	0.153203	5.31037	1.09406e-07	7.36986e-06	SMc00185	ABC transporter ATP-binding protein
SM_RS00995	10110.5	0.809241	0.118752	6.81456	9.4555e-12	1.15924e-09	SMc02868	efflux RND transporter periplasmic adaptorsubunit
SM_RS23005	224.408	0.807206	0.218701	3.6909	0.000223459	0.00835245	SM_b20912	non-homologous end-joining DNA ligase
SM_RS09165	10166.1	0.806738	0.121651	6.63156	3.32167e-11	3.77071e-09	SMc00537	multidrug effflux MFS transporter
SM_RS20795	581.591	0.794182	0.162947	4.87385	1.09442e-06	6.70882e-05	SM_b21237	sulfotransferase
SM_RS18410	4429.84	0.773761	0.121917	6.34664	2.20071e-10	2.24839e-08	SM_b20267	FAD-dependent oxidoreductase
SM_RS01795	868.314	0.732127	0.1973	3.71073	0.000206664	0.00777208	SMc00431	GFA family protein
SM_RS13995	9588.4	0.719424	0.117286	6.13392	8.57384e-10	8.21213e-08	SMc00638	porin family protein
SM_RS03855	378.623	0.717129	0.188506	3.80427	0.000142224	0.00562472		hypothetical protein
SM_RS09380	605.506	0.714749	0.1716	4.16521	3.11063e-05	0.00141246	SMc00196	MFS transporter
SM_RS30780	2993.34	0.714568	0.158559	4.50662	6.58673e-06	0.000351101	SMa2243	three-Cys-motif partner protein TcmP
SM_RS20785	512.252	0.71405	0.170693	4.18324	2.87384e-05	0.00133459	SM_b21235	methionyl-tRNA formyltransferase
SM_RS20815	265.446	0.707071	0.213243	3.3158	0.000913812	0.0293281	SM_b21242	glycosyltransferase family 4 protein
SM_RS23025	2608.56	0.690736	0.124215	5.5608	2.68539e-08	2.11044e-06	SM_b20915	arylsulfatase
SM_RS24490	7646.49	0.688109	0.119683	5.74941	8.95559e-09	7.3197e-07	SM_b20614	hypothetical protein
SM_RS20850	239.886	0.686909	0.20688	3.32033	0.000899116	0.0291571	SM_b21249	sulfotransferase domain-containing protein
SM_RS10590	1121.26	0.679952	0.181424	3.74786	0.000178347	0.00687589	SMc04338	L,D-transpeptidase
SM_RS06690	511.021	0.637242	0.168343	3.78538	0.000153474	0.00603075	SMc01351	YjhX family toxin
SM_RS19365	366.201	0.627948	0.197965	3.17201	0.00151387	0.0447503	SM_b20469	hypothetical protein
SM_RS21970	862.572	0.617487	0.144568	4.27125	1.9438e-05	0.000945673	SM_b21546	sensor histidine kinase
SM_RS20855	503.365	0.612887	0.169399	3.618	0.000296888	0.0108329	SM_b21250	glycosyltransferase family 4 protein
SM_RS20790	1712.37	0.609944	0.133228	4.57818	4.69031e-06	0.000256711	SM_b21236	hypothetical protein
SM_RS01800	5699.67	0.607336	0.182993	3.3189	0.000903728	0.0291571
SM_RS20800	1351.7	0.584743	0.14369	4.06948	4.71182e-05	0.002093	SM_b21239	thrombospondin type 3 repeat-containing protein
SM_RS04895	1666.25	0.583477	0.136014	4.28983	1.7881e-05	0.000883955	SMc00038	EAL domain-containing protein
SM_RS03190	1499.46	0.573739	0.133479	4.29834	1.72081e-05	0.000871781	SMc02320	GlsB/YeaQ/YmgE family stress response membraneprotein
SM_RS08830	4796.63	0.571782	0.123041	4.64707	3.36687e-06	0.000191101	SMc00291	YcbK family protein
SM_RS23535	986.683	0.567097	0.150633	3.76477	0.0001667	0.00650873	SM_b21498	multidrug efflux RND transporter permease subunit
SM_RS20830	678.119	0.565208	0.179764	3.14417	0.00166561	0.0486201	SM_b21245	polysaccharide biosynthesis/export family protein
SM_RS03695	14047.4	0.552907	0.176122	3.13934	0.00169331	0.0491942	SMc00781	CoA-acylating methylmalonate-semialdehydedehydrogenase
SM_RS05010	2131.87	0.547766	0.149842	3.65562	0.000256557	0.00953147	SMc00110	glucose/quinate/shikimate family membrane-boundPQQ-dependent dehydrogenase
SM_RS16140	3114.67	0.535289	0.133697	4.00376	6.23449e-05	0.00269137	SMc03762	hypothetical protein
SM_RS06260	775.582	0.531819	0.15205	3.49766	0.000469351	0.0163473	SMc01791	O-antigen ligase family protein
SM_RS01740	1034.17	0.525488	0.143897	3.65183	0.000260377	0.00961512	SMc00420	YifB family Mg chelatase-like AAA ATPase
SM_RS09435	2050.97	0.510902	0.126668	4.0334	5.49761e-05	0.00240717	SMc00172	MFS transporter
SM_RS10730	957.198	0.5093	0.144933	3.51404	0.000441354	0.0156387	SMc01411	hypothetical protein
SM_RS23530	773.039	0.498361	0.147253	3.38439	0.000713365	0.0238958	SM_b21497	efflux RND transporter periplasmic adaptor subunit
SM_RS07900	6009.19	0.498043	0.146534	3.39882	0.000676765	0.0227943
SM_RS03185	1737.84	0.495906	0.129179	3.83891	0.00012358	0.00495129	SMc02319	hypothetical protein
SM_RS31900	1939.4	0.478839	0.136498	3.50804	0.000451423	0.0159036	SM_b20816	AsmA family protein
SM_RS23945	8990.78	0.473317	0.123081	3.84559	0.000120264	0.00487031	SM_b20705	DMT family transporter
SM_RS16135	6916.76	0.467701	0.137452	3.40264	0.000667377	0.0226023	SMc03761	DEAD/DEAH box helicase
SM_RS22340	4295.92	0.453505	0.135989	3.33486	0.000853431	0.0279761	SM_b20941	ABC transporter ATP-binding protein
SM_RS31895	2748.21	0.451834	0.135342	3.33845	0.00084247	0.0277653	SM_b20815	AsmA family protein
SM_RS12595	3996.24	0.430578	0.120572	3.57113	0.000355449	0.0128171	SMc01828	efflux RND transporter periplasmic adaptorsubunit
SM_RS23690	4460.2	0.422127	0.13245	3.18707	0.00143724	0.0434005	SM_b20652	asparagine synthase (glutamine-hydrolyzing)
SM_RS23675	4052.12	0.417271	0.124514	3.35119	0.000804643	0.0268069	SM_b20649	NAD(+) synthase
SM_RS23680	6578.87	0.41631	0.130203	3.1974	0.00138675	0.0420829	SM_b20650	class I adenylate-forming enzyme family protein
SM_RS03180	1850.7	0.408377	0.128493	3.17819	0.00148196	0.0440992	SMc02318	YbaK/EbsC family protein
SM_RS11240	13733	0.40431	0.122669	3.29596	0.000980872	0.0308346	SMc01850	lytic transglycosylase domain-containingprotein
SM_RS00720	5866.17	0.38306	0.122202	3.13463	0.0017207	0.0497541	SMc04114	Flp family type IVb pilin
SM_RS16805	17553.2	-0.368607	0.114068	-3.23148	0.00123152	0.0375583
SM_RS12900	64411	-0.393437	0.123513	-3.18539	0.00144561	0.0434391	SMc01987	FAD-dependent oxidoreductase
SM_RS16260	6396.7	-0.401648	0.121999	-3.29222	0.000993993	0.0310876	SMc03787	(2Fe-2S)-binding protein
SM_RS20585	10923.7	-0.403534	0.116063	-3.47686	0.000507322	0.0173736	SM_b21117	helix-turn-helix transcriptional regulator
SM_RS12340	4469.9	-0.408924	0.123488	-3.31144	0.000928177	0.029634	SMc01528	ABC transporter ATP-binding protein
SM_RS06065	1300.7	-0.442307	0.133894	-3.30342	0.000955129	0.0303365	SMc01755	MFS transporter
SM_RS07055	1243.66	-0.453674	0.142635	-3.18067	0.00146936	0.0439374
SM_RS12345	6007.97	-0.453712	0.130477	-3.47732	0.000506458	0.0173736	SMc01527	ABC transporter permease
SM_RS12350	8473.55	-0.472975	0.130129	-3.63467	0.000278339	0.0102169	SMc01526	ABC transporter permease
SM_RS25420	6261.87	-0.47713	0.14457	-3.30035	0.000965637	0.0305121	SMa0250	TRAP transporter large permease subunit
SM_RS14555	17807	-0.477276	0.124683	-3.82791	0.000129233	0.00514416	SMc04460	glycogen/starch/alpha-glucan phosphorylase
SM_RS12360	14799.1	-0.484755	0.120558	-4.02092	5.79705e-05	0.00252028	SMc01524	dipeptidase
SM_RS00480	955.791	-0.489905	0.151078	-3.24274	0.00118385	0.0362851	SMc02612	glutamate synthase-related protein
SM_RS05250	15061.9	-0.490944	0.11434	-4.29374	1.75688e-05	0.000876583
SM_RS12165	3308.06	-0.498716	0.126564	-3.94041	8.13413e-05	0.00343878	SMc02712	metallophosphoesterase
SM_RS05890	1657.21	-0.501047	0.145349	-3.44721	0.000566417	0.0192896	SMc00588	Gfo/Idh/MocA family oxidoreductase
SM_RS12815	1822.94	-0.502904	0.129915	-3.87103	0.000108377	0.00445873	SMc01970	DMT family transporter
SM_RS12355	32629.7	-0.507852	0.136289	-3.72628	0.000194324	0.00739881	SMc01525	ABC transporter substrate-binding protein
SM_RS07970	1281.83	-0.526406	0.16	-3.29003	0.00100177	0.0311718	SMc01228	aminoglycoside phosphotransferase familyprotein
SM_RS11845	4243.79	-0.528023	0.137343	-3.84457	0.000120765	0.00487031	SMc01557	hypothetical protein
SM_RS25410	5833.87	-0.532053	0.142889	-3.72355	0.000196439	0.00743316	SMa0247	fumarylacetoacetate hydrolase family protein
SM_RS16860	14195.7	-0.547815	0.172967	-3.16716	0.00153936	0.0451495	SMc04384	FAD-binding oxidoreductase
SM_RS11955	3935.81	-0.552031	0.142891	-3.8633	0.000111867	0.00457161	SMc01586	BA14K family protein
SM_RS22320	1229.58	-0.556901	0.137704	-4.04418	5.25061e-05	0.00231556	SM_b20937	ABC transporter ATP-binding protein/permease
SM_RS00475	559.049	-0.569947	0.160351	-3.55438	0.000378878	0.013582	SMc02611	GXGXG domain-containing protein
SM_RS02310	10397.2	-0.574225	0.139184	-4.12566	3.6967e-05	0.00166623	SMc01713	hypothetical protein
SM_RS02305	40413.5	-0.57613	0.122606	-4.69904	2.61384e-06	0.00015151	SMc01714	RidA family protein
SM_RS16855	15243.8	-0.580214	0.173371	-3.34666	0.000817917	0.0271018	SMc04383	VOC family protein
SM_RS12055	570.077	-0.581321	0.162106	-3.58606	0.000335712	0.012177	SMc02690	helix-turn-helix domain-containing protein
SM_RS20470	600.83	-0.586235	0.157228	-3.72857	0.000192569	0.00737782	SM_b21093	LysR substrate-binding domain-containing protein
SM_RS10350	622.008	-0.587164	0.156104	-3.76136	0.000168994	0.00655656	SMc04190	hypothetical protein
SM_RS16720	3174.42	-0.588011	0.137456	-4.27783	1.88728e-05	0.000925523	SMc03878	beta-ketoacyl-ACP reductase
SM_RS05910	1450.07	-0.592292	0.145262	-4.07739	4.55433e-05	0.00203781	SMc00592	AMP-binding protein
SM_RS15130	1863.91	-0.599008	0.141539	-4.23211	2.3151e-05	0.00110012	SMc03134	DMT family transporter
SM_RS12160	466.837	-0.602658	0.170372	-3.53731	0.000404232	0.0144066	SMc02711	NUDIX domain-containing protein
SM_RS12490	1362.14	-0.618391	0.14403	-4.29349	1.75889e-05	0.000876583	SMc01501	mannitol dehydrogenase family protein
SM_RS16865	33182.7	-0.621207	0.133587	-4.65021	3.316e-06	0.000189973	SMc04385	aldehyde dehydrogenase family protein
SM_RS10245	16253.9	-0.640038	0.127533	-5.01861	5.2048e-07	3.25565e-05	SMc04169	GlxA family transcriptional regulator
SM_RS27100	277.326	-0.642273	0.196791	-3.26374	0.00109953	0.03387	SMa0863	ABC transporter permease
SM_RS15530	68443.4	-0.64492	0.11948	-5.39773	6.74899e-08	4.81062e-06	SMc02503	saccharopine dehydrogenase family protein
SM_RS16870	22053.4	-0.647362	0.121114	-5.34507	9.03831e-08	6.22526e-06	SMc04386	pyridoxal phosphate-dependent aminotransferase
SM_RS01290	5260.72	-0.662892	0.119508	-5.54683	2.90898e-08	2.25722e-06	SMc00329	Fur family transcriptional regulator
SM_RS16725	8520.09	-0.665381	0.132514	-5.02123	5.13408e-07	3.24453e-05	SMc03879	acetyl-CoA C-acetyltransferase
SM_RS15145	6551.36	-0.673925	0.132941	-5.06936	3.99151e-07	2.54875e-05	SMc03131	transporter substrate-binding domain-containingprotein
SM_RS15125	3157.89	-0.676163	0.148523	-4.5526	5.29881e-06	0.000284927	SMc03135	amino acid ABC transporter ATP-binding protein
SM_RS19645	924.999	-0.686182	0.154801	-4.43267	9.30724e-06	0.000491839	SM_b20523	diguanylate cyclase
SM_RS22295	694.272	-0.688661	0.158371	-4.34842	1.37124e-05	0.000706364	SM_b20931	sugar-binding protein
SM_RS08330	4248.97	-0.696284	0.161072	-4.3228	1.54058e-05	0.00078698	SMc04449	bifunctional 2',3'-cyclic-nucleotide2'-phosphodiesterase/3'-nucleotidase
SM_RS06160	1052.5	-0.700195	0.144416	-4.84845	1.24432e-06	7.55215e-05	SMc01774	hypothetical protein
SM_RS00955	1274.73	-0.702121	0.140866	-4.98431	6.21836e-07	3.85036e-05	SMc02860	DUF1326 domain-containing protein
SM_RS08640	2072.29	-0.709358	0.133348	-5.31958	1.04005e-07	7.08387e-06	SMc00255	hypothetical protein
SM_RS00525	561.917	-0.709451	0.168513	-4.21007	2.55296e-05	0.00119463	SMc04153	aminomethyltransferase family protein
SM_RS00470	428.837	-0.712073	0.170309	-4.18107	2.90143e-05	0.00133728	SMc02610	glutamine amidotransferase family protein
SM_RS15135	3346.63	-0.712775	0.139134	-5.12293	3.00817e-07	1.94106e-05	SMc03133	amino acid ABC transporter permease
SM_RS23265	3736.16	-0.714256	0.126657	-5.63931	1.70732e-08	1.3592e-06	SM_b21440	DUF4168 domain-containing protein
SM_RS16070	512.745	-0.721394	0.18634	-3.87137	0.000108223	0.00445873	SMc03287	tyrosinase family protein
SM_RS11030	327.761	-0.724226	0.206616	-3.50518	0.000456296	0.0159834	SMc01467	hypothetical protein
SM_RS20160	403.965	-0.730675	0.183815	-3.97505	7.03633e-05	0.00299532	SM_b21037	ABC transporter substrate-binding protein
SM_RS31990	228.094	-0.732493	0.210615	-3.47787	0.000505407	0.0173736		hypothetical protein
SM_RS09800	331.12	-0.734262	0.187462	-3.91687	8.97075e-05	0.00376649	SMc04239	hypothetical protein
SM_RS12320	3563.06	-0.734868	0.135001	-5.44342	5.22685e-08	3.95563e-06	SMc01532	alpha-glucosidase family protein
SM_RS05895	978.703	-0.749329	0.156195	-4.7974	1.60739e-06	9.56629e-05	SMc00589	GNAT family N-acetyltransferase
SM_RS02095	8806.7	-0.756391	0.119696	-6.31925	2.62842e-10	2.59874e-08	SMc01110	helix-turn-helix domain-containing protein
SM_RS20165	319.566	-0.758372	0.19521	-3.88491	0.000102368	0.00426882	SM_b21038	ABC transporter permease
SM_RS19615	173.913	-0.773361	0.236703	-3.26722	0.00108609	0.033625	SM_b20517	hypothetical protein
SM_RS11040	8960.34	-0.774452	0.130879	-5.91731	3.2725e-09	2.82541e-07	SMc01469	methyl-accepting chemotaxis protein
SM_RS02280	824.704	-0.779273	0.148348	-5.253	1.49645e-07	9.97088e-06	SMc01718	TVP38/TMEM64 family protein
SM_RS15140	6704.69	-0.779738	0.129133	-6.03825	1.55799e-09	1.38413e-07	SMc03132	FAD-binding oxidoreductase
SM_RS09605	8252.44	-0.780308	0.117632	-6.63346	3.27898e-11	3.77071e-09	SMc00139	ABC transporter permease
SM_RS04475	50302.3	-0.805012	0.133502	-6.02995	1.64013e-09	1.43628e-07
SM_RS12305	965.68	-0.810299	0.150345	-5.38959	7.06175e-08	4.97569e-06	SMc01535	ATP-binding protein
SM_RS09740	5945.25	-0.811093	0.150195	-5.40026	6.65433e-08	4.79894e-06	SMc04227	methyl-accepting chemotaxis protein
SM_RS15295	4006.84	-0.828729	0.132729	-6.24376	4.27166e-10	4.15639e-08	SMc03108	calcium-binding protein
SM_RS09610	5931.61	-0.861085	0.117741	-7.31339	2.6049e-13	3.6291e-11	SMc00138	ABC transporter permease
SM_RS11035	5228.45	-0.867321	0.133845	-6.48006	9.16858e-11	9.69024e-09	SMc01468	chemotaxis protein CheW
SM_RS22370	1432.6	-0.888137	0.134034	-6.62622	3.44396e-11	3.83845e-09	SM_b20947	exopolysaccharide production repressor ExoX
SM_RS07980	948.619	-0.905999	0.205711	-4.40423	1.0616e-05	0.000556208	SMc01226	metalloregulator ArsR/SmtB family transcriptionfactor
SM_RS01220	2626.33	-0.91037	0.128088	-7.10735	1.18294e-12	1.57639e-10	SMc02910	MFS transporter
SM_RS25055	301.988	-0.928774	0.203472	-4.56462	5.00391e-06	0.000271451	SMa0118	cytochrome c
SM_RS29635	273.257	-0.953793	0.207296	-4.60111	4.20243e-06	0.00023419		hypothetical protein
SM_RS03760	1592.02	-0.955079	0.138518	-6.89496	5.38817e-12	6.74071e-10		NepR family anti-sigma factor
SM_RS12495	648.072	-0.958929	0.16539	-5.79797	6.71206e-09	5.63629e-07	SMc01500	L-iditol 2-dehydrogenase
SM_RS27140	873.093	-0.959497	0.177535	-5.40457	6.49658e-08	4.74096e-06	SMa0875	nodulation protein NolG
SM_RS05420	14718.3	-0.961836	0.115132	-8.35423	6.5862e-17	1.18745e-14	SMc02407	NYN domain-containing protein
SM_RS12500	1081.71	-0.968097	0.151878	-6.37418	1.83942e-10	1.91113e-08	SMc01499	ABC transporter ATP-binding protein
SM_RS07975	8019.69	-0.97547	0.171708	-5.68099	1.33921e-08	1.08018e-06	SMc01227	alkene reductase
SM_RS31335	113.662	-0.980365	0.309153	-3.17114	0.00151844	0.0447503		hypothetical protein
SM_RS02275	12489.1	-0.988594	0.115045	-8.59307	8.46732e-18	1.62202e-15	SMc01719	methyl-accepting chemotaxis protein
SM_RS09795	523.785	-1.0079	0.195113	-5.16574	2.39493e-07	1.57859e-05	SMc04238	DUF982 domain-containing protein
SM_RS03965	4764.29	-1.00862	0.126495	-7.9736	1.54123e-15	2.48625e-13	SMc00830	DUF3422 family protein
SM_RS14885	3095.63	-1.02851	0.127154	-8.08876	6.02774e-16	1.02639e-13	SMc03178	EAL domain-containing protein
SM_RS27105	484.895	-1.03043	0.174466	-5.9062	3.50098e-09	2.98069e-07	SMa0864	nodulation factor ABC transporter ATP-binding protein NodI
SM_RS08625	167.967	-1.05196	0.24983	-4.2107	2.54586e-05	0.00119463	SMc00252	hypothetical protein
SM_RS12505	607.072	-1.06342	0.167668	-6.34243	2.26173e-10	2.27285e-08	SMc01498	carbohydrate ABC transporter permease
SM_RS19735	80.1045	-1.0705	0.322537	-3.31901	0.000903384	0.0291571		hypothetical protein
SM_RS12510	832.771	-1.12835	0.158986	-7.09718	1.27328e-12	1.66068e-10	SMc01497	sugar ABC transporter permease
SM_RS27110	777.389	-1.14377	0.150704	-7.58955	3.21021e-14	4.68537e-12	SMa0866	chitooligosaccharide synthase NodC
SM_RS12515	2741.86	-1.15071	0.127348	-9.03592	1.62635e-19	3.56056e-17	SMc01496	sugar ABC transporter substrate-binding protein
SM_RS27150	152.201	-1.1728	0.269223	-4.35623	1.32323e-05	0.000687407	SMa0878	glutamine--fructose-6-phosphate transaminase (isomerizing)
SM_RS06240	220.126	-1.19441	0.216757	-5.51036	3.58096e-08	2.74391e-06		hypothetical protein
SM_RS11215	2748.73	-1.24596	0.142232	-8.76004	1.95189e-18	3.98835e-16	SMc01855	transglycosylase SLT domain-containing protein
SM_RS17500	229.067	-1.29129	0.212358	-6.08073	1.19638e-09	1.11119e-07	SM_b20077	sensor histidine kinase
SM_RS27145	397.987	-1.30483	0.178329	-7.31699	2.53602e-13	3.61531e-11	SMa0876	nodulation protein NolF
SM_RS27125	929.55	-1.34019	0.147416	-9.09127	9.789e-20	2.22247e-17	SMa0870	transcriptional regulator NodD1
SM_RS22890	1270.56	-1.40512	0.14427	-9.73955	2.04448e-22	5.44898e-20	SM_b20888	transglutaminase domain-containing protein
SM_RS22885	1484.21	-1.41457	0.140838	-10.044	9.76813e-24	2.99393e-21	SM_b20887	alpha-E domain-containing protein
SM_RS15345	88.4999	-1.47748	0.346612	-4.26264	2.02025e-05	0.000975126	SMc03098	alpha/beta hydrolase
SM_RS26775	950.59	-1.48354	0.146002	-10.1611	2.95732e-24	1.00713e-21	SMa0757	transcriptional regulator NodD2
SM_RS27115	649.546	-1.51082	0.168086	-8.98838	2.50902e-19	5.30356e-17	SMa0868	chitooligosaccharide deacetylase NodB
SM_RS22880	3010.18	-1.54853	0.130187	-11.8947	1.26056e-32	6.43935e-30	SM_b20886	circularly permuted type 2 ATP-grasp protein
SM_RS10495	1083.59	-1.56551	0.152253	-10.2823	8.46904e-25	3.05384e-22	SMc04280	TadE/TadG family type IV pilus assembly protein
SM_RS27120	498.17	-1.57425	0.181639	-8.66691	4.43995e-18	8.77965e-16	SMa0869	nodulation N-acyltransferase NodA
SM_RS31855	514.187	-1.62272	0.168611	-9.62407	6.3276e-22	1.55153e-19		hypothetical protein
SM_RS04225	5088.13	-1.70631	0.121148	-14.0846	4.7262e-45	2.63378e-42	SMc00878	LuxR family transcriptional regulator
SM_RS13110	284.989	-1.71831	0.248215	-6.92267	4.43225e-12	5.66035e-10	SMc02452	ABC transporter permease
SM_RS13120	760.905	-1.7604	0.168348	-10.4569	1.36197e-25	5.21803e-23	SMc02338	substrate-binding domain-containing protein
SM_RS10365	118.39	-1.84843	0.321161	-5.75546	8.64045e-09	7.15756e-07	SMc04194	membrane protein
SM_RS31295	292.073	-1.86829	0.202454	-9.22822	2.7517e-20	6.48766e-18	SMc04335	membrane protein
SM_RS13115	695.35	-1.87079	0.192351	-9.72588	2.33878e-22	5.97362e-20	SMc02337	sugar ABC transporter ATP-binding protein
SM_RS28885	115.213	-2.00698	0.295073	-6.80164	1.03433e-11	1.24323e-09	SMa1533	NADH-quinone oxidoreductase subunit A
SM_RS04520	2193.48	-2.12338	0.129754	-16.3646	3.42204e-60	2.33079e-57	SMc00966	thiolase family protein
SM_RS13125	550.843	-2.13131	0.216344	-9.85149	6.75349e-23	1.97137e-20	SMc02339	SDR family oxidoreductase
SM_RS04525	7192.2	-2.49382	0.129723	-19.2242	2.32239e-82	2.84725e-79	SMc00965	AMP-binding protein
SM_RS19725	272.132	-2.50895	0.217058	-11.5589	6.65576e-31	3.13845e-28		hypothetical protein
SM_RS15340	864.234	-2.61238	0.160302	-16.2967	1.04227e-59	6.38915e-57	SMc03099	adenylate/guanylate cyclase domain-containingprotein
SM_RS04530	11309.8	-2.97722	0.137215	-21.6975	2.16631e-104	4.4265e-101	SMc00964	biotin transporter BioY
SM_RS10455	552.707	-3.0189	0.17969	-16.8006	2.41419e-63	1.84987e-60	SMc04267	Stf0 family sulfotransferase

## Sheet: B) Up (LFC > 1, organized)
Gene/locus tag	Replicon	Base mean count	log2 fold change	Adjusted p value	Product description
Singles (or first in an otherwise not DE group)
nolR	Chromosome	7062.65	16.3333	6.6941e-27	metalloregulator ArsR/SmtB family transcription factor
SMc04336	Chromosome	1932.14	3.56183	4.99258e-85	BA14K family protein
bla (SMc00047)	Chromosome	213.048	2.23985	4.39073e-20	class A beta-lactamase
ecnA	Chromosome	293.889	2.18237	1.07925e-21	entericidin
aqpZ1	Chromosome	415.671	1.35868	1.92845e-12	aquaporin Z
SMc01464	Chromosome	880.748	1.13214	4.00171e-12	GGDEF domain-containing protein
SMc02819	Chromosome	514.627	1.13188	1.11119e-07	ribonuclease
SMb21240	pSymB	2243.4	1.00384	3.48135e-09	tyrosine-protein kinase domain-containing protein
Potential operons (first gene in operon comes first)
SMc04247	Chromosome	NA	NA	NA
SMc04246	Chromosome	5542.84	2.02876	1.18953e-60	RcnB family protein
SMc03149-03145	Chromosome	NA	NA	NA
SMc03144	Chromosome	1344.46	1.52016	4.46884e-12	tetratricopeptide repeat protein
napE	pSymA	NA	NA	NA
napF	pSymA	198.54	1.11466	0.000209208	ferredoxin-type protein NapF
napD	pSymA	87.4932	1.42117	0.00137598	chaperone NapD
napA	pSymA	659.428	1.25267	1.94911e-13	periplasmic nitrate reductase subunit alpha
napB	pSymA	145.754	1.02021	0.00299532	nitrate reductase cytochrome c-type subunit
napC	pSymA	151.889	1.20389	8.18436e-05	cytochrome c3 family protein
SMb20912	pSymB	224.408	0.807206	0.00835245	non-homologous end-joining DNA ligase
SMb20911	pSymB	717.927	1.08635	4.15028e-09	hypothetical protein
SMb20910	pSymB	203.878	1.21912	3.97457e-06	hypothetical protein
SMa0226	pSymA	NA	NA	NA	Putative dehydrogenase
gdhA	pSymA	3978.36	1.03019	1.66615e-15	NADP-specific glutamate dehydrogenase
SMc00537	Chromosome	10166.1	0.806738	3.77071e-09	multidrug effflux MFS transporter
SMc00536	Chromosome	11110.5	1.00115	1.3842e-14	multidrug effflux MFS transporter

## Sheet: C) Down (LFC < -1, organized)
Gene/locus tag	Replicon	Base mean count	log2 fold change	Adjusted p value	Product description
Singles (or first in an otherwise not DE group)
lpsS	Chromosome	552.707	-3.0189	1.84987e-60	Stf0 family sulfotransferase
cyaF1	Chromosome	864.234	-2.61238	6.38915e-57	adenylate/guanylate cyclase domain-containing protein
SM_RS19725	pSymB	272.132	-2.50895	3.13845e-28	hypothetical protein
nuoA2	pSymA	115.213	-2.00698	1.24323e-09	NADH-quinone oxidoreductase subunit A
SMc04335	Chromosome	292.073	-1.86829	6.48766e-18	membrane protein
SMc04194	Chromosome	118.39	-1.84843	7.15756e-07	membrane protein
SM_RS31855	pSymB	514.187	-1.62272	1.55153e-19	hypothetical protein
SMc04280	Chromosome	1083.59	-1.56551	3.05384e-22	TadE/TadG family type IV pilus assembly protein
nodD2	pSymA	950.59	-1.48354	1.00713e-21	transcriptional regulator NodD2
SMc03098	Chromosome	88.4999	-1.47748	0.000975126	alpha/beta hydrolase
nodD1	pSymA	929.55	-1.34019	2.22247e-17	transcriptional regulator NodD1
SMb20077	pSymB	229.067	-1.29129	1.11119e-07	sensor histidine kinase
SMc01855	Chromosome	2748.73	-1.24596	3.98835e-16	transglycosylase SLT domain-containing protein
SM_RS06240	Chromosome	220.126	-1.19441	2.74391e-06	hypothetical protein
SM_RS19735	pSymB	80.1045	-1.0705	0.0291571	hypothetical protein
SMc00252	Chromosome	167.967	-1.05196	0.00119463	hypothetical protein
SMc03178	Chromosome	3095.63	-1.02851	1.02639e-13	EAL domain-containing protein
SMc00830	Chromosome	4764.29	-1.00862	2.48625e-13	DUF3422 family protein
SMc04238	Chromosome	523.785	-1.0079	1.57859e-05	DUF982 domain-containing protein
Potential operons (first gene in operon comes first)
SMc00876	Chromosome	NA	NA	NA
SMc00878	Chromosome	5088.13	-1.70631	2.63378e-42	LuxR family transcriptional regulator
SMc00877	Chromosome	NA	NA	NA
bioM	Chromosome	NA	NA	NA
bioN	Chromosome	NA	NA	NA
bioB	Chromosome	11309.8	-2.97722	4.4265e-101	biotin transporter BioY
SMc00965	Chromosome	7192.2	-2.49382	2.84725e-79	AMP-binding protein
SMc00966	Chromosome	2193.48	-2.12338	2.33079e-57	thiolase family protein
SMc02339	Chromosome	550.843	-2.13131	1.97137e-20	SDR family oxidoreductase
SMc02337	Chromosome	695.35	-1.87079	5.97362e-20	sugar ABC transporter ATP-binding protein
SMc02338	Chromosome	760.905	-1.7604	5.21803e-23	substrate-binding domain-containing protein
SMc02452	Chromosome	284.989	-1.71831	5.66035e-10	ABC transporter permease
nodA	pSymA	498.17	-1.57425	8.77965e-16	nodulation N-acyltransferase NodA
nodB	pSymA	649.546	-1.51082	5.30356e-17	chitooligosaccharide deacetylase NodB
nodC	pSymA	777.389	-1.14377	4.68537e-12	chitooligosaccharide synthase NodC
nodI	pSymA	484.895	-1.03043	2.98069e-07	nodulation factor ABC transporter ATP-binding protein NodI
nodJ	pSymA	277.326	-0.642273	0.03387	ABC transporter permease
SMb20886	pSymB	3010.18	-1.54853	6.43935e-30	circularly permuted type 2 ATP-grasp protein
SMb20887	pSymB	1484.21	-1.41457	2.99393e-21	alpha-E domain-containing protein
SMb20888	pSymB	1270.56	-1.40512	5.44898e-20	transglutaminase domain-containing protein
nodM	pSymA	152.201	-1.1728	0.000687407	glutamine--fructose-6-phosphate transaminase (isomerizing)
nolF	pSymA	397.987	-1.30483	3.61531e-11	nodulation protein NolF
nolG	pSymA	873.093	-0.959497	4.74096e-06	nodulation protein NolG
nodN	pSymA	NA	NA	NA
smoC	Chromosome	NA	NA	NA
smoE	Chromosome	2741.86	-1.15071	3.56056e-17	sugar ABC transporter substrate-binding protein
smoF	Chromosome	832.771	-1.12835	1.66068e-10	sugar ABC transporter permease
smoG	Chromosome	607.072	-1.06342	2.27285e-08	carbohydrate ABC transporter permease
SMc01499 (smoK)	Chromosome	1081.71	-0.968097	1.91113e-08	ABC transporter ATP-binding protein
SMc01500 (smoS)	Chromosome	648.072	-0.958929	5.63629e-07	L-iditol 2-dehydrogenase
SMc01501 (mtlK)	Chromosome	1362.14	-0.618391	0.000876583	mannitol dehydrogenase family protein
SMc01502	Chromosome	NA	NA	NA
SMc01503	Chromosome	NA	NA	NA

## Sheet: Legend
Table S4: Differential expression analysis results for RNA-seq pilot experiment (see Note S1).
Sheet A contains all genes that were significantly differentially expressed (adjusted p value < 0.05) in nolR++ cultures (RmP6065) relative to the ΔnolR cultures (RmP6064), ranked by log2-fold change (LFC). Genes with LFC > 1 or -1 are indicated in green or red, respectively. RmP6064 contains the integrated pTH1937 vector at ΔhypRE, while RmP6065 carries a wildtype hyp locus, so expression differ…
