# Supplementary material for: Unexpected modulation of Hna phage defense activity by the symbiotic regulator NolR
Source: J Bacteriol. 2025 Aug 18;207(9):e00182-25. doi: 10.1128/jb.00182-25 (PMC12445080; doi:10.1128/jb.00182-25)
Supplement: Table S6 — Positions of predicted NolR binding sites identified in the S. meliloti genome. [file jb.00182-25-s0005.xlsx]

## Sheet: Table S6
Replicon	Start position	Stop position	Sequence	Stringent (Lee et al. 2014) site?
Chromosome	13640	13655	ATTAGACTAAGCGCAA
Chromosome	32452	32467	TTTAGGATAGACCCAA
Chromosome	42122	42137	TTTAGCCGCACCCAAA
Chromosome	81470	81485	ATTAGCGGATGCTGAT
Chromosome	102488	102503	TTTAGGACCTCCCGAT	TRUE
Chromosome	160622	160637	ATTAGCCCCCGCTAAA
Chromosome	214852	214867	ATTAGATCGCGGAAAT
Chromosome	241248	241263	ATTAGATCGTAGGCAT
Chromosome	256974	256989	TTTAGCTCTCGTACAA
Chromosome	286772	286787	ATTAGCCGGTCCCCAT
Chromosome	299150	299165	TTTAGCCCGGGGACAT
Chromosome	314520	314535	ATTAGAATTATTCTAA
Chromosome	316641	316656	ATTAGGCCGGATGGAT
Chromosome	354038	354053	TTTAGAACGGCTTGAA	TRUE
Chromosome	355994	356009	ATTAGGAATGTCTGAA	TRUE
Chromosome	365259	365274	TTTAGCGATTTCAAAA
Chromosome	370257	370272	TTTAGACGGCGGAGAA
Chromosome	457953	457968	ATTAGACTAAGCGCAA
Chromosome	509197	509212	ATTAGACCCGCTGCAT
Chromosome	540869	540884	ATTAGGCCATACCAAA
Chromosome	624991	625006	TTTAGGGGCGCCGAAA
Chromosome	648208	648223	ATTAGTGAGCTTTTAA
Chromosome	667865	667880	ATTAGCTTGGGGAGAA	TRUE
Chromosome	685686	685701	TTTAGCAGTATCCCAT
Chromosome	724861	724876	ATTAGTCCTTCCGCAT
Chromosome	815577	815592	TTTAGACCTTCCTAAA
Chromosome	853396	853411	ATTAGTGGTAAGCAAA
Chromosome	976999	977014	ATTAGAAAGCGCGAAT
Chromosome	999913	999928	ATTAGCATCTCTGGAA
Chromosome	1051788	1051803	TTTAGAAAAACTATAT
Chromosome	1091019	1091034	TTTAGCAACTCGGAAT
Chromosome	1162847	1162862	ATTAGGAAAAATTAAA
Chromosome	1179073	1179088	TTTAGCCAATTGAGAT	TRUE
Chromosome	1208830	1208845	ATTAGCCCTCGTGAAT
Chromosome	1260367	1260382	TTTAGCAGATTGGGAA
Chromosome	1350278	1350293	ATTAGCGCTTGGAGAA
Chromosome	1356463	1356478	TTTAGCCCGGGGACAT
Chromosome	1411654	1411669	TTTAGTTTCAGGCAAT
Chromosome	1541711	1541726	ATTAGAGCGTTGAAAT
Chromosome	1579086	1579101	TTTAGCCCGGGGACAT
Chromosome	1677095	1677110	TTTAGGAAAATCGTAA
Chromosome	1699165	1699180	TTTAGCGACGATGTAA
Chromosome	1706960	1706975	TTTAGTCGAAGAGGAA
Chromosome	1821476	1821491	TTTAGTCAGAGAGTAA
Chromosome	1872209	1872224	TTTAGTGCACAACCAT
Chromosome	1881348	1881363	TTTAGTCAAGACAGAT
Chromosome	1980077	1980092	ATTAGCGGCGGCAAAA
Chromosome	1983091	1983106	TTTAGCGCGCCGCCAT
Chromosome	2075757	2075772	TTTAGCCCGGGGACAT
Chromosome	2143982	2143997	ATTAGATATTCCTCAT
Chromosome	2197375	2197390	TTTAGGGATAGCGGAT	TRUE
Chromosome	2199365	2199380	TTTAGCACAAGCTGAT	TRUE
Chromosome	2236787	2236802	TTTAGGAGTATAGAAA
Chromosome	2359317	2359332	TTTAGGGGGAACAAAA
Chromosome	2490798	2490813	TTTAGCTGCAATAGAA	TRUE
Chromosome	2569430	2569445	ATTAGAAGTTTCGGAA
Chromosome	2569472	2569487	TTTAGAATGATTCTAT
Chromosome	2601118	2601133	TTTAGCAATGCCAGAT
Chromosome	2611411	2611426	TTTAGGCATATACAAA
Chromosome	2772776	2772791	TTTAGTAGATAATAAT
Chromosome	2775807	2775822	ATTAGTCAAATAGAAA
Chromosome	2920229	2920244	TTTAGGCAATTATTAA
Chromosome	2944108	2944123	ATTAGGGTTCATCGAA
Chromosome	2948728	2948743	TTTAGGTCGGCGGCAA
Chromosome	3016810	3016825	TTTAGAAGGATTTGAA
Chromosome	3036147	3036162	TTTAGCCGTGCTCAAT
Chromosome	3178393	3178408	TTTAGGCGCTTAGTAT
Chromosome	3301209	3301224	ATTAGCCCGGTAGAAA
Chromosome	3367862	3367877	ATTAGCGCATCCTGAA
Chromosome	3377967	3377982	TTTAGTTCGATGCGAT	TRUE
Chromosome	3422477	3422492	TTTAGGCCCGTCCTAA
Chromosome	3433488	3433503	TTTAGTACATTCTGAA
Chromosome	3452329	3452344	ATTAGAGCGATTCTAA
Chromosome	48674	48689	TTCCGATAAGGCTAAA	TRUE
Chromosome	160622	160637	ATTAGCCCCCGCTAAA
Chromosome	211866	211881	TTAAAGGTTTACTAAA
Chromosome	224378	224393	ATACCGGAAAGCTAAT
Chromosome	263109	263124	ATCGCCACCCGCTAAA
Chromosome	274549	274564	ATCATCGTGATCTAAA
Chromosome	300395	300410	ATGTCCCCGGGCTAAA
Chromosome	306796	306811	ATGAAGCTGATCTAAA
Chromosome	314521	314536	TTAGAATTATTCTAAA
Chromosome	386808	386823	TTTGCCTCAGTCTAAT
Chromosome	436248	436263	TTGGAACAATTCTAAA
Chromosome	491303	491318	ATGGCAGCGCCCTAAA
Chromosome	557946	557961	ATGGAACATGGCTAAT
Chromosome	746950	746965	ATAGACTTCCTCTAAT
Chromosome	815577	815592	TTTAGACCTTCCTAAA
Chromosome	909197	909212	ATGGAACCGCGCTAAT
Chromosome	920380	920395	ATGCTTTCGATCTAAA
Chromosome	1124552	1124567	TTTCGGGCTTGCTAAA
Chromosome	1180982	1180997	TTAAGTTTTATCTAAT
Chromosome	1206714	1206729	TTAATATCTGCCTAAT
Chromosome	1264060	1264075	ATGCCGCCTTGCTAAA
Chromosome	1281506	1281521	TTTCAACAGGCCTAAA
Chromosome	1357704	1357719	ATGTCCCCGGGCTAAA
Chromosome	1364485	1364500	ATCGATTGTTGCTAAA
Chromosome	1495384	1495399	TTCGACTTTTTCTAAT
Chromosome	1544323	1544338	ATCGTTCCTGTCTAAT
Chromosome	1580331	1580346	ATGTCCCCGGGCTAAA
Chromosome	1723669	1723684	ATAGCAGAATTCTAAT
Chromosome	1724617	1724632	TTCGGAGACGCCTAAT	TRUE
Chromosome	1755653	1755668	TTAGTGCTTGGCTAAT
Chromosome	1773991	1774006	ATGGAAGCGATCTAAT
Chromosome	1796726	1796741	ATGCAGCAAATCTAAA
Chromosome	1822318	1822333	ATTGAGTCGGACTAAA
Chromosome	1852536	1852551	ATCCGCTATTCCTAAA
Chromosome	1879942	1879957	TTATGTAATGGCTAAA
Chromosome	1881308	1881323	TTTGAACGGTTCTAAA
Chromosome	1915672	1915687	TTCATGATAGCCTAAT
Chromosome	1924455	1924470	ATGCCGCGCATCTAAT
Chromosome	1927385	1927400	TTGCATTGGGTCTAAT
Chromosome	1972084	1972099	ATCATCGTGATCTAAA
Chromosome	1975573	1975588	TTCGCTCACGGCTAAA
Chromosome	1995962	1995977	TTACGGCATGGCTAAT
Chromosome	2008515	2008530	ATAAAGATTTCCTAAA
Chromosome	2059006	2059021	TTAAGTTGACACTAAT
Chromosome	2077002	2077017	ATGTCCCCGGGCTAAA
Chromosome	2180820	2180835	ATACTCCGATACTAAT
Chromosome	2190211	2190226	ATCTCTCGCTTCTAAA	TRUE
Chromosome	2206149	2206164	ATAAGCATTAACTAAT
Chromosome	2236749	2236764	TTAATTCAATTCTAAA
Chromosome	2251683	2251698	TTGCTTATGTTCTAAA
Chromosome	2270156	2270171	ATGCATTGACCCTAAA
Chromosome	2299984	2299999	ATAATCTATCCCTAAT
Chromosome	2318090	2318105	TTAAACAATCGCTAAA
Chromosome	2559909	2559924	TTCAAGCGCGCCTAAT	TRUE
Chromosome	2591097	2591112	TTGGTGTTTGGCTAAA
Chromosome	2594972	2594987	ATGCATCACGGCTAAT
Chromosome	2603768	2603783	ATCATCCCGGTCTAAA	TRUE
Chromosome	2659406	2659421	ATCATCATCTCCTAAA	TRUE
Chromosome	2684241	2684256	ATGATTGCCTCCTAAT
Chromosome	2811769	2811784	ATCAGCATCCGCTAAT
Chromosome	2973026	2973041	TTCGCCCTGCCCTAAA	TRUE
Chromosome	3177641	3177656	ATTTATGTTGGCTAAT
Chromosome	3178444	3178459	TTTCATTTCCGCTAAA
Chromosome	3214623	3214638	ATCAGCATCCGCTAAT
Chromosome	3339464	3339479	ATGGTTTTGTCCTAAA
Chromosome	3380491	3380506	ATGCTCCCGAGCTAAA
Chromosome	3383837	3383852	TTGTTCGGAGACTAAA
Chromosome	3434855	3434870	TTCTCTCTAATCTAAT
Chromosome	3438356	3438371	TTCTAATTTAGCTAAA
Chromosome	3452285	3452300	TTTGCCGTCAACTAAA
Chromosome	3452330	3452345	TTAGAGCGATTCTAAA
Chromosome	3509511	3509526	ATTTCGGCCTTCTAAT
Chromosome	3549675	3549690	TTGGTTTCATCCTAAT
Chromosome	3607377	3607392	TTTGGAACGATCTAAA
Chromosome	3615880	3615895	ATGACTTTCGTCTAAT
pSymA	944	959	ATTAGTGGCCGAGAAA
pSymA	11421	11436	TTTAGCGCCCATCGAT
pSymA	26655	26670	ATTAGCTGTCCAACAA
pSymA	59446	59461	ATTAGCGAACGGCGAA	TRUE
pSymA	81243	81258	TTTAGCGGCGGCAGAA
pSymA	102504	102519	ATTAGACCACGATGAT
pSymA	106345	106360	TTTAGGGCCTTTTCAA
pSymA	106657	106672	TTTAGTATTGCTGAAA
pSymA	118306	118321	ATTAGATGGTTGAAAA
pSymA	140293	140308	ATTAGAAGGGCTTTAA
pSymA	157624	157639	ATTAGGTTTTCGGTAA
pSymA	162307	162322	TTTAGCAACTGCGAAA
pSymA	191862	191877	ATTAGAGCAATCAAAT
pSymA	209294	209309	TTTAGGTGATAGGTAT
pSymA	234357	234372	TTTAGGTCTATTTCAT
pSymA	234408	234423	TTTAGGAGTGACTCAA
pSymA	313761	313776	ATTAGCAAATCACGAT	TRUE
pSymA	335109	335124	TTTAGCCGATGTCAAA
pSymA	355415	355430	ATTAGACTTAAGGAAA
pSymA	365797	365812	ATTAGCAGGTCGCCAA
pSymA	375373	375388	TTTAGTTAGTTCCGAA
pSymA	459168	459183	TTTAGCTTGGCGGCAA
pSymA	529987	530002	TTTAGCCAGAAGGTAA
pSymA	550283	550298	TTTAGGTCACCGTAAA
pSymA	558429	558444	TTTAGCGACGCGCGAA
pSymA	601564	601579	ATTAGCTTCTGCCGAA
pSymA	644460	644475	TTTAGTCAAAGGGGAA
pSymA	645341	645356	ATTAGACGTTCGAAAA
pSymA	722361	722376	TTTAGGTTCGTCAGAA
pSymA	724317	724332	TTTAGCTGCGCACGAA
pSymA	748050	748065	TTTAGCCAGGAAATAA
pSymA	845856	845871	ATTAGTAATGCATGAT
pSymA	907942	907957	ATTAGCCCTCGACCAT
pSymA	922915	922930	TTTAGATTGTTGGCAT
pSymA	975644	975659	TTTAGAGACTGACAAA
pSymA	1017856	1017871	TTTAGCGCCTCCTTAA
pSymA	1017987	1018002	TTTAGAACGAACTTAT
pSymA	1068501	1068516	TTTAGTTGAACTGGAT
pSymA	1069270	1069285	TTTAGGATAAGCCGAA
pSymA	1139818	1139833	TTTAGGACTTCCCAAT
pSymA	1158313	1158328	ATTAGATTCTCCAGAA	TRUE
pSymA	1174363	1174378	ATTAGCGCTCGTGTAT
pSymA	1176133	1176148	ATTAGGTTGAGCGCAA
pSymA	1206148	1206163	TTTAGTGGTCGGCCAT
pSymA	1228315	1228330	ATTAGAGTCGCCGCAT
pSymA	1255647	1255662	TTTAGCATCCAGTCAT
pSymA	19089	19104	ATCCGACGAGCCTAAT
pSymA	63109	63124	TTTCCTGCGGGCTAAA
pSymA	64601	64616	ATTCAAAATGACTAAT
pSymA	89145	89160	TTCGCAGGCCACTAAA	TRUE
pSymA	97865	97880	ATAGGCGATGGCTAAT
pSymA	350914	350929	TTAAGCAACCACTAAA
pSymA	409183	409198	TTCAGAGTTCTCTAAT	TRUE
pSymA	422565	422580	TTGCGAAAGAGCTAAT
pSymA	481728	481743	TTCAGGGTTCTCTAAT	TRUE
pSymA	491912	491927	TTCAGGGTCTCCTAAA
pSymA	492413	492428	ATTACGATTTGCTAAT
pSymA	493654	493669	ATGCTGGCAGTCTAAA
pSymA	527370	527385	TTGGCCAGCTTCTAAA
pSymA	544874	544889	ATGTCGCATCTCTAAA
pSymA	548798	548813	TTGCATTTGTCCTAAT
pSymA	556260	556275	TTCGGGCGGCGCTAAT	TRUE
pSymA	557833	557848	TTCAGGAGTGGCTAAA	TRUE
pSymA	559648	559663	TTCCCCGGCCACTAAT
pSymA	680810	680825	ATTCGATACAACTAAA
pSymA	686928	686943	ATTTCAACGATCTAAA
pSymA	731656	731671	ATCAGCACAAGCTAAA
pSymA	741036	741051	ATTCTACTTCCCTAAA
pSymA	824489	824504	TTATCGAACTTCTAAA	TRUE
pSymA	885371	885386	TTGTCAGATGGCTAAT
pSymA	899650	899665	ATGCGGCGACTCTAAT
pSymA	910525	910540	TTTCATTCCCTCTAAT
pSymA	911160	911175	TTTCACTCAACCTAAT
pSymA	935049	935064	ATATCACCTGGCTAAA
pSymA	958863	958878	TTTCGATAGATCTAAT
pSymA	964846	964861	TTTCAGTCCGTCTAAT
pSymA	1010521	1010536	TTCTGCAGATTCTAAA
pSymA	1077841	1077856	ATTTTCGCGACCTAAA
pSymA	1079975	1079990	TTGAGGCTACACTAAA
pSymA	1094433	1094448	ATGGCCTTGGTCTAAA
pSymA	1178139	1178154	TTTGTAGTTGACTAAA
pSymA	1218759	1218774	TTATGGTGACCCTAAA
pSymA	1229837	1229852	ATCATTAGCAGCTAAA
pSymA	1262323	1262338	ATGATGGCGAGCTAAA
pSymA	1262842	1262857	ATAAACGGAAGCTAAA
pSymA	1304338	1304353	ATCGGACCCTCCTAAA	TRUE
pSymA	1322233	1322248	ATTGCGGGAAACTAAT
pSymA	1353582	1353597	TTAACCGCTTGCTAAT
pSymB	63961	63976	ATTAGGCGGGCCGAAA
pSymB	71777	71792	TTTAGCCCGGAGACAT
pSymB	179602	179617	ATTAGCCCGTGCGTAA
pSymB	462017	462032	TTTAGCCATTTCGAAA
pSymB	525242	525257	ATTAGCACTCGGCAAT
pSymB	614420	614435	TTTAGCTCTTCGATAT
pSymB	624305	624320	TTTAGCTTTCCTTCAT
pSymB	644053	644068	ATTAGCCGCGCAAAAT
pSymB	648097	648112	ATTAGCAATTCCGAAT
pSymB	673876	673891	TTTAGCGGCGTTGCAA
pSymB	690054	690069	ATTAGGCCATCGCCAT
pSymB	722258	722273	TTTAGCGGCGCTCAAT
pSymB	755795	755810	ATTAGCCTCCGCCCAT
pSymB	759450	759465	ATTAGCCGACGGCGAT	TRUE
pSymB	773090	773105	TTTAGAAATGCACTAA
pSymB	825312	825327	ATTAGACAAGCACAAA
pSymB	845883	845898	ATTAGGTTCGACTCAA
pSymB	1000479	1000494	TTTAGATTACTTCCAA
pSymB	1012460	1012475	ATTAGCACATGCACAA
pSymB	1319020	1319035	TTTAGCGTAGCGGCAT
pSymB	1341676	1341691	TTTAGGCCGATCCGAT
pSymB	1361756	1361771	ATTAGAACCTCGCGAA
pSymB	1363010	1363025	TTTAGAACGCTTCCAA
pSymB	1369256	1369271	ATTAGGCGGGCATGAT	TRUE
pSymB	1397621	1397636	ATTAGACCAAGACAAT
pSymB	1656468	1656483	ATTAGACTAAGCGCAA
pSymB	73464	73479	ATGTCCCCGGGCTAAA
pSymB	85023	85038	ATCGCCACATACTAAT
pSymB	141775	141790	TTGTTGACAATCTAAT
pSymB	185334	185349	ATGCTGTGTTTCTAAA
pSymB	213506	213521	TTTTACGATGCCTAAA
pSymB	231444	231459	ATGTCCCCGGGCTAAA
pSymB	306648	306663	TTGATGAAACACTAAA
pSymB	441358	441373	ATGTTTCGCCGCTAAA
pSymB	497807	497822	TTCAGGACTTCCTAAA
pSymB	515617	515632	TTTCTGCCGGCCTAAA
pSymB	564542	564557	ATTATCGAAAGCTAAT
pSymB	582942	582957	TTCATCCTCGGCTAAA
pSymB	592456	592471	TTTTCCGTGCGCTAAA
pSymB	636457	636472	TTCTATCGCAGCTAAA	TRUE
pSymB	658711	658726	TTCTGGAACTTCTAAA
pSymB	695175	695190	ATGTCGTGCCGCTAAT
pSymB	702511	702526	ATTTCCGGCATCTAAA
pSymB	707368	707383	ATACGCTCCGTCTAAT
pSymB	716070	716085	ATCGACTTATGCTAAT	TRUE
pSymB	717531	717546	ATTGCGCCCGACTAAT
pSymB	736376	736391	TTGCGCAGACCCTAAA
pSymB	773091	773106	TTAGAAATGCACTAAA
pSymB	774814	774829	ATTACGAAGCGCTAAA
pSymB	786389	786404	TTTCAGCGATCCTAAA
pSymB	807742	807757	ATGGAAACCTGCTAAT
pSymB	892473	892488	TTGGGCGTGAGCTAAA
pSymB	995732	995747	TTACGCGGCTTCTAAA
pSymB	1026424	1026439	ATCCAGCTCTTCTAAA
pSymB	1106698	1106713	ATCTGGTTGGGCTAAA
pSymB	1107037	1107052	TTTCTGGCAGACTAAT
pSymB	1129602	1129617	TTCCTGGTTTCCTAAA
pSymB	1148909	1148924	TTTGGATGAAGCTAAA
pSymB	1230939	1230954	ATAGATCAAGCCTAAA
pSymB	1230986	1231001	ATAGATTTACTCTAAT
pSymB	1232508	1232523	TTACATCCGTGCTAAA
pSymB	1268100	1268115	TTTCCACATGGCTAAT
pSymB	1279947	1279962	TTGGCACACTGCTAAA
pSymB	1291245	1291260	ATCCTAAGGGCCTAAA
pSymB	1332593	1332608	TTGTCTGCGGGCTAAT
pSymB	1362963	1362978	TTCGATGCCTTCTAAT
pSymB	1441103	1441118	ATTGGATTTTGCTAAA
pSymB	1455924	1455939	TTGAGTAAGCGCTAAA
pSymB	1574022	1574037	TTGCGCTTAGTCTAAT
pSymB	1586692	1586707	ATCTTAGTAGACTAAA
pSymB	1611394	1611409	TTTCGGCGTAGCTAAA
pSymB	1681346	1681361	ATAAAAATTTACTAAA

## Sheet: Legend
Table S6: Positions of predicted NolR binding sites identified in the S. meliloti genome
