# Supplementary material for: Unexpected modulation of Hna phage defense activity by the symbiotic regulator NolR
Source: J Bacteriol. 2025 Aug 18;207(9):e00182-25. doi: 10.1128/jb.00182-25 (PMC12445080; doi:10.1128/jb.00182-25)
Supplement: Table S7 — Comparisons between differentially accumulated proteins observed in the Chen et al. 2000 and Chen et al. 2005 nolR studies and differentially expressed genes identified in this study. [file jb.00182-25-s0006.xlsx]

## Sheet: Chen et al. 2005 proteins
Accession (from Chen et al. 2005 Table 3)	Protein Description	Present in Chen et al. 2000 blastp hits
SMa1200	Hypothetical protein	TRUE
SMa1227	fixJ, FixJ transcriptional activator
SMa1313	virB5, VirB5 Type IV secretion protein			*Genes identified as differentially expressed in our RNA-seq experiment are highlighted
SMb20021	transcriptional regulator
SMb20127	Hypothetical protein
SMb20343	aldehye dehydrogenase subunit
SMb20703	cinserved hypothetical protein
SMb20751	putative 3-hydroxyisobutyrate dehydrogenase
SMb20895	chvE, proline iminopeptidase
SMb21037	Putative oligopeptide/murein peptide ABC transporter periplasmic
SMb21566	groEL5, putativeheat shock protein groEl
SMc00042	ilvE2 aminotransferase
SMc00048	conserved hypothetical protein
SMc00101	oxidoreductase
SMc00154	gor glutathione reductase
SMc00256	periplasmic binding protein
SMc00335	rpsA, 30S ribosomal protein S1
SMc00347	rnk, regulator of nucleoside diphosphate kinase
SMc00361	Hypothetical perotein
SMc00415	dnaN DNA polymerase III, beta chain
SMc00493	purQ phosphoribosylformyl glycinamidine synthnase
SMc00863	moaB molybdenum cofactor biosynthesis protein B
SMc00912	groES1 10-kDa chaperonin A	TRUE
SMc00913	groEL1 60-kDa chaperonin A
SMc01101	def1 poplypeptide deformylase
Smc01218	transcription elongation factor (transcript cleavage factor)
SMc01311	tufA elongation factor TU
SMc01344	accB, biotin carboxyl carrier protein of acetyle-CoA carboxylase
SMc01587	conserved hypothetical protein	TRUE
SMc01613	rpiB ribose 5-phosphate isomerase B
SMc01723	Transmembrane hypothetical/global homology
SMc01757	conserved hypothetical protein
SMc01828	trasnmembrane transport protein
SMc01874	ftsZ1 cell division protein
SMc02100	tsf elongation factor TS
SMc02122	fpr ferredoxin NADP reductase
SMc02123	conserved hypothetical protein
SMc02171	ABC transporter perplasmic binding protein
SMc02351	conserved hypothetical protein
SMc02365	degP1 protease precursor
SMc02499	atpA Atp synthase alpha chain
SMc02509	sitA ABC trasnporter iron binding perplasmic protein	TRUE
SMc02562	pckA phosphoenolpyruvate carboxykinase
SMc02761	trxA thioredoxin
SMc02857	dnaK heat-shock protein 70 chaperone	TRUE
SMc03019	fliG glagellar motor switch protein
SMc03091	atgII arginase
SMc03131	ABC transporter amino acid-binding periplasmic protein
SMc03135	ABC transporter amino acid trasnport ATP-bidning protein
SMc03152	Transmembrane hypothetical	TRUE
SMc03239	ppa inorganic pyrophosphatase
SMc03786	brf bacterioferritin
SMc04040	ibpA heat-shock protein
SMc04262	gnd 6-phosphogluconate dehydrogenase

## Sheet: Chen et al. 2000 blastp hits
Query spot number (see Chen et al. 2000 Table 1)	Subject	Description	New locus tag	Old locus tag	Present in Chen et al. 2005?	Query length	Alignment length	Mismatches	Gapopens	Query start	Query End	Subject start	Subject end	E value	Bitscore	Percent identity	Query cover
1004	lcl|NC_003047.1_prot_WP_003531910.1_183	molecular chaperone DnaK	SM_RS00940	SMc02857	TRUE	10	9	1	0	2	10	3	11	0.012	26.5	88.889	90
1007	lcl|NC_003047.1_prot_WP_010969226.1_1453	phosphopyruvate hydratase	SM_RS07360	SMc01028		15	15	3	0	1	15	2	16	0.007	28.2	80	100
1008	lcl|NC_003047.1_prot_WP_003530260.1_3093	ADP-forming succinate--CoA ligase subunit beta	SM_RS15645	SMc02480		15	15	5	0	1	15	1	15	3.51e-05	35	66.667	100
1017	lcl|NC_003047.1_prot_WP_010968513.1_336	DNA polymerase III subunit beta (DnaN)	SM_RS01720	SMc00415		16	15	3	0	1	15	1	15	2.77e-05	35.4	80	94
1019	lcl|NC_003047.1_prot_WP_010969194.1_1363	elongation factor G	SM_RS06905	SMc01312		15	15	1	0	1	15	2	16	7.57e-05	33.7	93.333	100
1020	lcl|NC_003047.1_prot_WP_010969295.1_1561	DUF1775 domain-containing protein	SM_RS07910	SMc01242		19	19	0	0	1	19	24	42	4.33e-06	38.4	100	100
1021	lcl|NC_003047.1_prot_WP_010970366.1_3070	saccharopine dehydrogenase family protein	SM_RS15530	SMc02503		20	20	0	0	1	20	1	20	9.98e-08	43.1	100	100
1024	lcl|NC_003047.1_prot_WP_010970547.1_3340	aldehyde dehydrogenase family protein	SM_RS16865	SMc04385		15	14	0	0	2	15	2	15	0.012	27.8	100	93
1025	lcl|NC_003047.1_prot_WP_003536501.1_1387	adenylate kinase	SM_RS07025	SMc01288		15	15	0	0	1	15	1	15	2.09e-10	49.4	100	100
1026	lcl|NC_003047.1_prot_WP_003535347.1_1927	cold-shock protein	SM_RS09775	SMc04234		20	20	0	0	1	20	2	21	9.25e-08	43.1	100	100
1027	lcl|NC_003047.1_prot_WP_010970360.1_3064	metal ABC transporter substrate-binding protein	SM_RS15500	SMc02509	TRUE	19	20	0	1	1	19	29	48	1.54e-05	36.7	95	100
1028	lcl|NC_003047.1_prot_WP_003528889.1_2921	tellurite resistance TerB family protein	SM_RS14755	SMc03152	TRUE	14	14	0	0	1	14	1	14	1.26e-09	47.3	100	100
1029	lcl|NC_003037.1_prot_WP_162471704.1_666	YcnI family protein	SM_RS27955	SMa1200	TRUE	20	20	0	0	1	20	18	37	7.54e-08	43.5	100	100
1034	lcl|NC_003047.1_prot_WP_003529546.1_1569	single-stranded DNA-binding protein	SM_RS07945	SMc01233		15	14	3	0	2	15	4	17	2.97e-05	35	78.571	93
1043	lcl|NC_003037.1_prot_WP_010967384.1_413	chaperonin GroEL	SM_RS26730	SMa0744		15	15	0	0	1	15	2	16	0.00015	32.9	100	100
A18	lcl|NC_003047.1_prot_WP_010968824.1_800	co-chaperone GroES	SM_RS04050	SMc00912	TRUE	10	10	0	0	1	10	2	11	5.71e-06	35.8	100	100
B79	lcl|NC_003047.1_prot_WP_003534987.1_1508	ribosome recycling factor	SM_RS07635	SMc02098		15	15	1	0	1	15	2	16	0.001	30.3	93.333	100
B80	lcl|NC_003047.1_prot_WP_003531941.1_163	2,3-bisphosphoglycerate-dependent phosphoglycerate mutase	SM_RS00840	SMc02838		15	15	1	0	1	15	2	16	0.000548	31.6	93.333	100
B81	lcl|NC_003047.1_prot_WP_003534993.1_1505	30S ribosomal protein S2	SM_RS07620	SMc02101		15	15	0	0	1	15	2	16	4.93e-05	34.6	100	100
B82	lcl|NC_003047.1_prot_WP_003532905.1_2365	MBL fold metallo-hydrolase	SM_RS11960	SMc01587	TRUE	15	15	0	0	1	15	1	15	3.41e-05	35	100	100
*Genes identified as differentially expressed in our RNA-seq experiment are highlighted
Blastp results (task: blast-short) of Chen et al. 2000 N-terminus sequences against all S. meliloti 1021 protein sequences. Only hits with E values < 0.1 are shown.

## Sheet: Legend
Table S7: Comparisons between differentially accumulated proteins observed in the Chen et al. 2000 and Chen et al. 2005 nolR studies and differentially expressed genes identified in this study
