# Supplementary material for: Unexpected modulation of Hna phage defense activity by the symbiotic regulator NolR
Source: J Bacteriol. 2025 Aug 18;207(9):e00182-25. doi: 10.1128/jb.00182-25 (PMC12445080; doi:10.1128/jb.00182-25)
Supplement: Table S8 — Normalized RNA-seq read counts for each CDS feature per kb of CDS length. [file jb.00182-25-s0007.xlsx]

## Sheet: Table S8
Locus tag	Replicate RmP6053_A	Replicate RmP6053_B	Replicate RmP6053_C	Replicate RmP6058_A	Replicate RmP6058_B	Replicate RmP6058_C	Length	Mean norm. counts RmP6053	Mean norm. counts RmP6058	Mean norm. RmP6053 counts/kb	Mean norm. RmP6058 counts/kb	Replicon	Gene name (for hna, lexA, tmk)
SM_RS24790	3878.71	4043.88	4655.43	3751.77	4165.85	4283.39	95	4192.67	4067	44133.4	42810.5	pSymA
SM_RS26715	7056.9	7377.14	7293.99	6300.75	7077.95	6675.6	203	7242.68	6684.77	35678.2	32929.9	pSymA
SM_RS27535	7517.68	8390.89	7615.52	7249.21	8293.5	8427.5	380	7841.36	7990.07	20635.2	21026.5	pSymA
SM_RS25075	4591.33	2709.25	5365.94	10457	6295.66	13748.9	209	4222.17	10167.2	20201.8	48646.7	pSymA
SM_RS25235	3405.83	3774.07	3965.15	3405.66	3374.01	3049.18	203	3715.02	3276.28	18300.6	16139.3	pSymA
SM_RS25425	15743.6	17293.7	17091.6	12809	14177.6	13593	1004	16709.6	13526.5	16643.1	13472.6	pSymA
SM_RS26740	7199.86	7312.74	7057.9	6799.84	7790.78	8034.2	449	7190.17	7541.61	16013.7	16796.5	pSymA
SM_RS27555	5819.72	6145.77	5933.68	5085.54	5590.64	5549.13	479	5966.39	5408.44	12455.9	11291.1	pSymA
SM_RS29345	5983.57	5764.92	5232.16	5440.25	5839.83	6122	455	5660.22	5800.7	12440	12748.8	pSymA
SM_RS29030	5570.08	5723.84	5190.56	5299.71	5708.73	5719.94	455	5494.83	5576.12	12076.5	12255.2	pSymA
SM_RS27560	3184.79	3218.9	3174.82	2685.71	2958.99	2952.82	284	3192.83	2865.84	11242.4	10091	pSymA
SM_RS30450	10380.3	10563.8	8856.67	8625.05	10616.9	11745.6	893	9933.59	10329.2	11123.8	11566.8	pSymA
SM_RS26260	3424.53	3457.62	3345.7	3414.26	3728.25	4184.4	323	3409.28	3775.64	10555.1	11689.3	pSymA
SM_RS30570	3132	3303.28	2808.32	2978.28	3426.1	3162.17	323	3081.2	3188.85	9539.32	9872.6	pSymA
SM_RS31190	11632.8	11307.8	9445.76	8792.37	11032.8	10450.1	1175	10795.5	10091.8	9187.62	8588.72	pSymA
SM_RS25415	4481.36	5169.77	4523.89	2970.63	3494.7	3328.6	533	4725.01	3264.64	8864.93	6125.03	pSymA
SM_RS26950	5146.69	5336.33	4945.48	4741.34	5390.08	4981.52	638	5142.83	5037.65	8060.86	7896	pSymA
SM_RS25420	9615.95	11033.5	9969.65	6820.87	8344.73	7742.51	1277	10206.4	7636.04	7992.46	5979.67	pSymA
SM_RS29340	4792.58	4657.9	4377.74	4078.76	4433.27	4748.52	599	4609.41	4420.18	7695.17	7379.27	pSymA
SM_RS25410	8758.17	9886.53	8838.68	5597.06	7009.36	6666.84	1196	9161.13	6424.42	7659.8	5371.59	pSymA
SM_RS26255	2100.46	2058.58	1997.75	1892.14	2170.62	2321.26	275	2052.27	2128.01	7462.79	7738.2	pSymA
SM_RS30600	487.176	529.635	413.716	421.644	507.056	577.25	72	476.842	501.983	6622.81	6971.99	pSymA
SM_RS25745	6338.78	6015.86	5274.88	5448.86	6212.31	6770.2	899	5876.51	6143.79	6536.72	6834.03	pSymA
SM_RS27430	1900.32	2273.99	1907.81	1237.2	1602.78	1311.29	311	2027.37	1383.76	6518.89	4449.39	pSymA
SM_RS30800	1703.47	1754.35	1822.37	1393.05	1648.8	1739.63	290	1760.06	1593.83	6069.18	5495.96	pSymA
SM_RS27425	2245.63	2702.58	1805.51	1448.5	1693.95	1373.49	380	2251.24	1505.31	5924.32	3961.35	pSymA
SM_RS30770	4835.47	4830.01	4158.52	5286.32	5720.88	5644.61	779	4608	5550.6	5915.27	7125.29	pSymA
SM_RS26735	1641.88	1582.24	2019.11	1577.58	1714.79	1367.36	296	1747.75	1553.24	5904.55	5247.43	pSymA
SM_RS29550	1504.42	1513.4	1350.2	1228.6	1394.41	1193.92	251	1456.01	1272.31	5800.82	5068.95	pSymA
SM_RS30565	2014.69	2150.74	1901.07	1706.65	1950.95	1948.98	351	2022.17	1868.86	5761.16	5324.4	pSymA
SM_RS30795	1875.02	2005.29	1518.83	1515.43	2083.79	1933.22	320	1799.71	1844.15	5624.1	5762.96	pSymA
SM_RS24825	9353.12	8966.05	8748.74	7048.43	7967.04	8253.18	1622	9022.64	7756.22	5562.66	4781.88	pSymA
SM_RS30805	1989.39	2192.93	2064.08	1687.53	2162.8	2217.9	377	2082.14	2022.75	5522.91	5365.37	pSymA
SM_RS31150	11908.9	12620.2	11173.7	10471.3	11631	10976.5	2183	11900.9	11026.3	5451.64	5050.98	pSymA
SM_RS26880	3963.39	3842.91	3463.75	3421.91	3857.62	3975.93	695	3756.68	3751.82	5405.3	5398.3	pSymA
SM_RS25080	2463.37	1278.01	2388.98	4828.35	2830.49	6952.4	380	2043.46	4870.41	5377.51	12816.9	pSymA
SM_RS24795	1911.31	1978.64	1946.04	1803.22	1927.51	2115.41	383	1945.33	1948.71	5079.19	5088.03	pSymA
SM_RS25785	5956.08	5905.93	5008.44	5218.44	6317.37	6485.52	1112	5623.48	6007.11	5057.09	5402.08	pSymA
SM_RS30160	1254.78	1291.33	1207.42	1107.17	1115.7	1230.71	254	1251.18	1151.19	4925.9	4532.25	pSymA
SM_RS29355	2893.36	3005.71	2797.08	2575.76	3096.17	2895.01	593	2898.72	2855.64	4888.22	4815.59	pSymA
SM_RS30750	1903.61	2001.96	1694.21	1639.73	1751.25	1864.89	383	1866.59	1751.96	4873.61	4574.3	pSymA
SM_RS31585	1259.18	1120.34	1190.56	1044.07	1123.51	1098.44	245	1190.03	1088.67	4857.25	4443.57	pSymA
SM_RS30745	1000.74	1065.93	822.935	796.438	784.896	952.156	200	963.204	844.496	4816.02	4222.48	pSymA
SM_RS30165	1672.67	1845.4	1551.43	1413.13	1476.02	1521.52	356	1689.83	1470.22	4746.73	4129.84	pSymA
SM_RS30245	2303.91	2259.56	2086.57	2178.01	2257.44	2296.74	467	2216.68	2244.06	4746.63	4805.28	pSymA
SM_RS25725	2870.27	2880.24	2430.58	2344.38	2656.84	2569.16	587	2727.03	2523.46	4645.71	4298.9	pSymA
SM_RS28285	1644.08	1805.42	1523.33	1752.55	2063.82	2096.14	368	1657.61	1970.84	4504.38	5355.54	pSymA
SM_RS28605	2984.64	2856.92	2775.72	2946.72	3025.84	3304.08	659	2872.43	3092.21	4358.77	4692.28	pSymA
SM_RS25855	1430.74	1380.16	1081.51	1210.43	1232.91	1308.67	314	1297.47	1250.67	4132.06	3983.03	pSymA
SM_RS27400	1073.33	1068.15	1055.65	976.186	1039.29	1044.13	269	1065.71	1019.87	3961.75	3791.34	pSymA
SM_RS29025	1188.8	1141.44	1231.03	1106.22	1166.92	1208.81	302	1187.09	1160.65	3930.75	3843.21	pSymA
SM_RS25800	4710.1	4324.8	3983.14	4101.7	4409.83	4658.29	1115	4339.35	4389.94	3891.79	3937.17	pSymA
SM_RS25960	1544.01	1782.11	1390.67	1391.14	1662.69	1557.44	407	1572.26	1537.09	3863.05	3776.63	pSymA
SM_RS28810	3007.73	3302.17	2601.46	2459.11	3175.18	2612.95	770	2970.46	2749.08	3857.74	3570.24	pSymA
SM_RS28815	3965.59	4730.08	3965.15	3780.45	4625.15	3782.34	1094	4220.27	4062.65	3857.65	3713.57	pSymA
SM_RS26005	1144.81	1182.52	1109.61	998.177	1025.4	989.821	308	1145.65	1004.47	3719.63	3261.25	pSymA
SM_RS30785	9791.9	9588.95	8467.69	17261.6	19868.1	20584.8	2516	9282.85	19238.2	3689.53	7646.33	pSymA	hna
SM_RS31105	3627.98	3549.78	3482.86	3409.48	3378.35	3685.99	986	3553.54	3491.27	3603.99	3540.85	pSymA
SM_RS30775	4491.26	4670.12	4190	6251.03	6879.99	7731.12	1247	4450.46	6954.05	3568.93	5576.62	pSymA
SM_RS26185	779.701	811.664	963.463	695.091	693.73	833.903	239	851.609	740.908	3563.22	3100.03	pSymA
SM_RS25955	902.87	953.788	816.19	775.404	815.284	771.71	254	890.949	787.466	3507.67	3100.26	pSymA
SM_RS29215	2487.57	2657.06	2160.77	2657.98	2985.03	3190.2	698	2435.13	2944.41	3488.73	4218.35	pSymA
SM_RS26010	1149.21	1065.93	821.811	948.459	949.863	981.062	293	1012.32	959.795	3455.01	3275.75	pSymA
SM_RS26945	1553.9	1621.11	1501.97	1462.85	1605.39	1716.86	455	1558.99	1595.03	3426.36	3505.56	pSymA
SM_RS32330	1285.57	1209.17	1226.53	1089.01	1241.59	1376.99	372	1240.42	1235.86	3334.47	3322.21	pSymA
SM_RS27065	2471.07	2574.89	2283.31	1956.2	2327.77	2095.27	743	2443.09	2126.41	3288.14	2861.93	pSymA
SM_RS27360	2974.74	2964.63	3039.91	2740.21	3041.47	2931.8	920	2993.09	2904.49	3253.36	3157.06	pSymA
SM_RS27540	759.906	760.588	640.81	697.003	757.98	748.06	227	720.435	734.347	3173.72	3235.01	pSymA
SM_RS27550	4410.98	4373.66	4002.25	3837.82	3900.17	4259.74	1349	4262.29	3999.24	3159.6	2964.6	pSymA
SM_RS30810	1076.63	1071.48	1041.04	911.171	903.846	962.667	338	1063.05	925.895	3145.11	2739.33	pSymA
SM_RS28660	592.749	645.111	622.822	588.006	697.203	706.014	200	620.228	663.741	3101.14	3318.71	pSymA
SM_RS31185	3168.29	3059.01	2958.97	2644.59	2860.88	2684.78	1001	3062.09	2730.08	3059.03	2727.36	pSymA
SM_RS30780	2726.21	2768.09	2616.08	4781.5	5491.66	6216.6	899	2703.46	5496.59	3007.19	6114.11	pSymA
SM_RS27855	1813.44	2160.73	1939.29	1727.69	2000.44	1911.32	677	1971.16	1879.82	2911.6	2776.69	pSymA
SM_RS24970	1138.21	1291.33	1003.94	786.877	927.288	836.531	398	1144.49	850.232	2875.61	2136.26	pSymA
SM_RS32115	602.646	541.849	584.599	519.167	520.08	586.009	209	576.365	541.752	2757.73	2592.12	pSymA
SM_RS26180	1178.9	1129.22	1201.8	1071.8	1005.43	1181.65	440	1169.97	1086.29	2659.03	2468.85	pSymA
SM_RS25600	800.596	873.843	739.742	810.78	884.744	856.677	308	804.727	850.734	2612.75	2762.12	pSymA
SM_RS27395	1046.93	1104.8	1057.9	914.039	1032.35	1151.87	419	1069.88	1032.75	2553.4	2464.8	pSymA
SM_RS26730	3685.16	3785.17	4919.62	3937.25	4591.29	3234.88	1637	4129.98	3921.14	2522.9	2395.32	pSymA
SM_RS28685	947.958	980.436	983.699	753.413	831.781	768.207	389	970.698	784.467	2495.37	2016.62	pSymA
SM_RS24815	570.755	550.732	569.984	526.816	586.067	518.561	227	563.823	543.815	2483.8	2395.66	pSymA
SM_RS27640	1424.14	1369.06	1524.45	1470.49	1439.55	1581.09	584	1439.22	1497.04	2464.41	2563.43	pSymA
SM_RS29545	1267.98	1232.48	1073.64	1011.56	1101.81	1014.35	485	1191.37	1042.57	2456.43	2149.63	pSymA
SM_RS29990	2596.44	2510.49	2137.16	2179.93	2459.74	2704.05	992	2414.7	2447.91	2434.17	2467.65	pSymA
SM_RS29700	1768.35	1596.68	1377.18	1361.5	1477.76	1488.24	650	1580.74	1442.5	2431.9	2219.23	pSymA
SM_RS27355	579.552	561.835	526.139	546.894	591.276	599.149	230	555.842	579.106	2416.7	2517.85	pSymA
SM_RS24840	653.233	638.449	567.735	520.123	645.976	569.366	266	619.806	578.488	2330.1	2174.77	pSymA
SM_RS27320	1910.21	2202.93	2097.81	1851.03	2216.64	1807.96	890	2070.32	1958.54	2326.2	2200.61	pSymA
SM_RS30705	3025.33	3220.01	2990.45	2263.11	2611.69	2584.05	1325	3078.59	2486.28	2323.47	1876.44	pSymA
SM_RS29965	800.596	889.388	692.524	672.144	783.159	833.903	344	794.169	763.069	2308.63	2218.22	pSymA
SM_RS27115	1476.92	1575.58	1443.51	422.6	574.78	529.073	653	1498.67	508.817	2295.06	779.2	pSymA
SM_RS32325	434.389	515.201	428.331	350.892	454.962	485.275	201	459.307	430.376	2285.11	2141.18	pSymA
SM_RS30290	1101.92	1189.18	917.37	856.673	1132.19	1088.8	476	1069.49	1025.89	2246.83	2155.23	pSymA
SM_RS29995	1154.71	1218.05	1034.29	941.766	1131.33	1101.94	509	1135.68	1058.35	2231.2	2079.26	pSymA
SM_RS31425	315.62	303.125	319.281	286.832	324.725	278.552	143	312.675	296.703	2186.54	2074.84	pSymA
SM_RS27315	1637.48	1892.03	1833.62	1872.06	2091.61	1860.51	818	1787.71	1941.39	2185.46	2373.34	pSymA
SM_RS28565	622.441	625.125	549.747	549.762	623.402	572.87	275	599.105	582.011	2178.56	2116.4	pSymA
SM_RS30445	2544.75	2613.76	2387.86	2222.95	2527.47	2965.96	1178	2515.46	2572.13	2135.36	2183.47	pSymA
SM_RS30815	2339.1	2595.99	2451.94	1996.35	2225.32	2443.02	1157	2462.35	2221.56	2128.22	1920.11	pSymA
SM_RS24820	3698.36	3715.22	3111.86	3368.37	3884.54	3453.86	1655	3508.48	3568.92	2119.93	2156.45	pSymA
SM_RS29540	2815.28	2806.96	2672.29	2730.64	3092.7	2904.64	1316	2764.84	2909.33	2100.94	2210.74	pSymA
SM_RS28800	1758.45	2172.95	1518.83	1426.51	2080.32	1295.53	905	1816.74	1600.79	2007.45	1768.83	pSymA
SM_RS30595	923.765	798.339	797.078	671.188	760.585	874.196	422	839.727	768.656	1989.87	1821.46	pSymA
SM_RS28560	635.638	740.601	673.413	619.558	734.537	677.108	350	683.217	677.068	1952.05	1934.48	pSymA
SM_RS28670	1420.84	1562.26	1482.86	1491.53	1481.23	1842.12	767	1488.65	1604.96	1940.87	2092.52	pSymA
SM_RS25085	2471.07	1192.51	2546.38	5241.38	3122.22	7414.03	1067	2069.99	5259.21	1940.01	4928.97	pSymA
SM_RS29500	2707.51	3019.03	2278.81	2006.87	2621.24	2615.58	1379	2668.45	2414.56	1935.06	1750.95	pSymA
SM_RS26065	1329.56	1312.43	1231.03	1075.62	1214.68	1236.84	668	1291.01	1175.71	1932.65	1760.05	pSymA
SM_RS30735	1514.31	1517.84	1414.28	1269.71	1327.55	1581.09	773	1482.15	1392.78	1917.39	1801.79	pSymA
SM_RS28025	1223.99	1221.38	1039.91	1071.8	1130.46	1125.59	614	1161.76	1109.28	1892.12	1806.65	pSymA
SM_RS29920	388.201	355.311	350.759	421.644	419.363	448.485	194	364.757	429.831	1880.19	2215.62	pSymA
SM_RS25250	837.986	908.264	745.363	718.993	772.74	846.166	443	830.538	779.3	1874.8	1759.14	pSymA
SM_RS27325	1967.4	2240.68	2068.58	1828.08	2104.63	1789.56	1118	2092.22	1907.42	1871.39	1706.1	pSymA
SM_RS26960	390.4	383.07	312.535	385.312	363.796	373.154	194	362.002	374.087	1865.99	1928.28	pSymA
SM_RS27820	776.402	897.16	835.301	719.949	890.822	755.943	455	836.288	788.905	1838	1733.86	pSymA
SM_RS25365	2522.76	2440.54	2376.62	4689.71	5026.28	5072.62	1346	2446.64	4929.54	1817.71	3662.36	pSymA
SM_RS30755	1479.12	1533.39	1184.94	1230.51	1642.72	1705.47	779	1399.15	1526.24	1796.08	1959.22	pSymA
SM_RS28790	1033.74	1359.06	1064.64	1012.52	1414.37	1019.6	647	1152.48	1148.83	1781.27	1775.63	pSymA
SM_RS27190	1155.81	1117.01	1174.82	1217.13	1259.83	1363.85	650	1149.21	1280.27	1768.02	1969.64	pSymA
SM_RS25815	2427.08	2484.96	2339.52	2073.8	2299.12	2527.99	1370	2417.19	2300.3	1764.37	1679.05	pSymA
SM_RS31180	2064.17	2126.31	2083.19	1887.36	2280.89	2001.54	1205	2091.23	2056.59	1735.46	1706.72	pSymA
SM_RS32485	213.346	228.731	191.119	149.153	204.906	216.359	122	211.065	190.139	1730.04	1558.52	pSymA
SM_RS27125	1603.39	1703.27	1488.48	588.963	648.581	625.427	926	1598.38	620.99	1726.11	670.616	pSymA
SM_RS25795	1980.6	1985.3	1879.71	1839.55	1941.4	2111.91	1133	1948.53	1964.29	1719.8	1733.71	pSymA
SM_RS25765	3423.43	3709.67	3074.76	2792.79	3380.96	3080.71	1982	3402.62	3084.82	1716.76	1556.42	pSymA
SM_RS30155	1589.09	1526.73	1437.89	1543.16	1662.69	1900.81	887	1517.9	1702.22	1711.28	1919.08	pSymA
SM_RS30655	1491.22	1638.87	1315.35	1318.47	1654.88	1651.16	866	1481.81	1541.5	1711.1	1780.03	pSymA
SM_RS28805	1360.35	1808.75	1265.88	1198	1674.85	1275.38	866	1478.33	1382.74	1707.08	1596.7	pSymA
SM_RS26955	325.517	366.414	359.753	328.901	355.981	379.286	206	350.561	354.723	1701.75	1721.95	pSymA
SM_RS25255	1017.24	1180.3	971.333	909.259	1016.72	1124.72	629	1056.29	1016.9	1679.32	1616.69	pSymA
SM_RS31155	936.961	966.002	933.109	819.385	926.42	998.581	566	945.357	914.795	1670.24	1616.25	pSymA
SM_RS26775	1560.5	1687.73	1414.28	505.781	512.266	443.23	932	1554.17	487.092	1667.56	522.631	pSymA
SM_RS30050	1487.92	1518.95	1457	1419.82	1488.18	1674.81	896	1487.96	1527.6	1660.67	1704.91	pSymA
SM_RS25580	1578.1	1829.85	1320.97	1316.56	1612.34	1525.9	953	1576.31	1484.93	1654.05	1558.17	pSymA
SM_RS25270	532.264	561.835	514.896	422.6	578.253	485.275	326	536.332	495.376	1645.19	1519.56	pSymA
SM_RS32085	426.691	428.594	341.765	317.428	348.167	367.022	245	399.017	344.206	1628.64	1404.92	pSymA
SM_RS28400	589.45	644.001	562.114	558.367	587.803	593.017	374	598.522	579.729	1600.33	1550.08	pSymA
SM_RS29520	1738.66	1792.1	1489.6	1600.52	1735.63	1647.66	1052	1673.45	1661.27	1590.73	1579.15	pSymA
SM_RS27120	889.673	995.981	926.364	242.851	295.204	282.055	590	937.339	273.37	1588.71	463.339	pSymA
SM_RS25760	437.688	485.222	435.076	457.02	460.171	482.647	287	452.662	466.613	1577.22	1625.83	pSymA
SM_RS25755	1153.61	1129.22	971.333	999.133	1025.4	1051.14	689	1084.72	1025.22	1574.34	1487.99	pSymA
SM_RS28370	1084.32	1120.34	1063.52	1208.52	1327.55	1284.14	692	1089.39	1273.4	1574.27	1840.18	pSymA
SM_RS25595	953.457	916.036	800.45	967.581	981.988	918.87	566	889.981	956.146	1572.4	1689.3	pSymA
SM_RS26170	557.558	557.394	589.095	490.483	488.823	533.452	362	568.016	504.253	1569.1	1392.96	pSymA
SM_RS29585	527.865	616.242	458.685	546.894	631.216	687.619	341	534.264	621.91	1566.76	1823.78	pSymA
SM_RS29535	1517.61	1699.94	1705.45	1642.59	1775.57	1755.4	1049	1641	1724.52	1564.35	1643.97	pSymA
SM_RS25430	1086.52	1043.73	1044.41	1012.52	1059.26	1102.82	680	1058.22	1058.2	1556.2	1556.18	pSymA
SM_RS30960	3470.72	3176.7	2990.45	3094.92	3348.83	3469.63	2069	3212.62	3304.46	1552.74	1597.13	pSymA
SM_RS27680	333.215	309.787	302.417	263.886	308.228	311.838	203	315.14	294.65	1552.41	1451.48	pSymA
SM_RS25370	698.322	621.794	619.45	732.379	707.622	755.943	422	646.522	731.981	1532.04	1734.55	pSymA
SM_RS25805	1555	1449	1326.59	1416	1516.83	1569.7	944	1443.53	1500.84	1529.16	1589.87	pSymA
SM_RS25240	2509.56	2572.67	1970.77	2117.78	2505.76	2411.49	1544	2351	2345.01	1522.67	1518.79	pSymA
SM_RS30710	909.468	878.284	920.743	770.623	738.01	873.32	593	902.832	793.985	1522.48	1338.93	pSymA
SM_RS32070	734.613	799.45	724.003	740.028	890.822	813.756	497	752.688	814.868	1514.46	1639.57	pSymA
SM_RS28925	982.05	970.443	1042.16	923.6	1076.63	964.419	671	998.217	988.215	1487.66	1472.75	pSymA
SM_RS24810	1605.59	1581.13	1488.48	1476.23	1594.97	1681.82	1049	1558.4	1584.34	1485.61	1510.33	pSymA
SM_RS28030	2281.92	2352.82	2086.57	2103.44	2169.75	2238.92	1517	2240.44	2170.7	1476.89	1430.92	pSymA
SM_RS24950	1182.2	1262.46	1072.51	1212.35	1292.82	1276.26	797	1172.39	1260.47	1471.01	1581.52	pSymA
SM_RS29370	418.993	467.456	410.343	334.638	388.107	414.323	296	432.264	379.023	1460.35	1280.48	pSymA
SM_RS29450	1253.68	1415.69	1188.31	1213.3	1431.74	1471.59	881	1285.89	1372.21	1459.58	1557.56	pSymA
SM_RS25265	818.191	822.767	676.785	668.32	804.865	797.989	530	772.581	757.058	1457.7	1428.41	pSymA
SM_RS24760	428.891	404.166	430.579	321.252	422.836	413.448	290	421.212	385.845	1452.46	1330.5	pSymA
SM_RS28820	2098.27	2504.94	2043.85	2123.52	2645.55	2132.06	1535	2215.68	2300.37	1443.44	1498.62	pSymA
SM_RS28795	2301.71	3069	2227.1	2095.79	3130.9	2175.86	1766	2532.6	2467.51	1434.09	1397.23	pSymA
SM_RS25090	541.062	252.049	418.213	811.736	519.212	1219.32	287	403.775	850.089	1406.88	2961.98	pSymA
SM_RS29020	2505.16	2425	2510.4	2528.91	2622.11	2993.99	1763	2480.19	2715	1406.8	1539.99	pSymA
SM_RS32305	627.94	672.87	618.325	620.514	682.442	752.439	455	639.712	685.132	1405.96	1505.78	pSymA
SM_RS32450	188.052	194.311	157.392	153.933	187.541	169.934	128	179.918	170.47	1405.61	1331.79	pSymA
SM_RS30830	638.937	609.58	591.344	532.552	569.57	575.498	437	613.287	559.207	1403.4	1279.65	pSymA
SM_RS27465	315.62	329.773	279.933	287.789	299.545	365.27	221	308.442	317.535	1395.66	1436.81	pSymA
SM_RS26300	1685.87	1788.77	1430.02	1493.44	1845.89	1636.27	1172	1634.89	1658.54	1394.95	1415.13	pSymA
SM_RS26665	1134.91	1083.7	940.979	1029.73	1145.22	1210.56	767	1053.2	1128.5	1373.14	1471.32	pSymA
SM_RS25435	1453.83	1403.48	1159.08	1142.55	1397.88	1494.37	977	1338.8	1344.93	1370.31	1376.59	pSymA
SM_RS24900	1662.78	1758.79	1515.46	1452.33	1735.63	1657.29	1202	1645.67	1615.08	1369.11	1343.66	pSymA
SM_RS28205	930.363	881.615	964.588	872.927	905.582	924.125	677	925.522	900.878	1367.09	1330.69	pSymA
SM_RS29160	327.716	401.946	396.852	299.262	309.096	408.192	275	375.505	338.85	1365.47	1232.18	pSymA
SM_RS25395	1141.51	1420.13	1449.13	1309.87	1456.05	1265.75	983	1336.92	1343.89	1360.04	1367.13	pSymA
SM_RS30660	1256.98	1261.35	1050.03	1036.42	1225.1	1286.77	890	1189.45	1182.76	1336.47	1328.95	pSymA
SM_RS30285	3078.12	3105.64	2833.05	2849.2	3346.23	3043.04	2252	3005.6	3079.49	1334.64	1367.45	pSymA
SM_RS27235	337.614	325.332	353.008	331.769	355.113	349.503	256	338.651	345.462	1322.86	1349.46	pSymA
SM_RS31130	1810.14	1736.58	1598.65	1775.49	1728.68	2031.32	1298	1715.12	1845.17	1321.36	1421.55	pSymA
SM_RS30700	1037.04	968.222	965.712	695.091	823.099	872.444	755	990.323	796.878	1311.69	1055.47	pSymA
SM_RS27595	407.996	514.091	438.449	408.258	415.022	324.101	347	453.512	382.46	1306.95	1102.19	pSymA
SM_RS25525	449.785	498.546	411.467	372.882	439.333	473.888	347	453.266	428.701	1306.24	1235.45	pSymA
SM_RS30965	525.666	577.38	620.574	478.054	555.678	579.878	440	574.54	537.87	1305.77	1222.43	pSymA
SM_RS31110	1765.05	1795.43	1961.78	1834.77	1911.88	2111.91	1415	1840.75	1952.85	1300.89	1380.11	pSymA
SM_RS24995	2410.59	1951.99	1965.15	1956.2	1818.11	2529.74	1625	2109.24	2101.35	1298	1293.14	pSymA
SM_RS30715	924.864	864.96	976.954	791.657	873.457	979.31	713	922.26	881.475	1293.49	1236.29	pSymA
SM_RS32135	268.332	282.028	255.2	264.842	266.552	198.84	209	268.52	243.411	1284.78	1164.65	pSymA
SM_RS27330	862.18	966.002	822.935	838.507	990.67	961.791	692	883.706	930.323	1277.03	1344.4	pSymA
SM_RS32495	171.556	151.007	143.901	152.977	136.315	178.693	122	155.488	155.995	1274.49	1278.65	pSymA
SM_RS29365	508.07	575.16	490.163	399.653	518.344	500.166	416	524.465	472.721	1260.73	1136.35	pSymA
SM_RS32160	87.9776	125.469	121.417	84.1375	85.9565	94.6024	89	111.621	88.2321	1254.17	991.372	pSymA
SM_RS29035	1882.72	1827.63	1536.82	1474.32	1503.8	1703.72	1397	1749.06	1560.61	1252.01	1117.12	pSymA
SM_RS25000	2384.19	1939.78	1631.25	1701.87	1552.43	2224.03	1592	1985.07	1826.11	1246.91	1147.05	pSymA
SM_RS31430	225.443	202.083	185.498	184.529	190.146	267.164	167	204.341	213.946	1223.6	1281.12	pSymA
SM_RS27340	1972.9	2255.11	2046.09	2036.51	2355.56	1993.66	1712	2091.37	2128.57	1221.59	1243.33	pSymA
SM_RS28825	1192.1	1510.07	1186.06	1224.77	1682.66	1286.77	1064	1296.08	1398.07	1218.12	1313.97	pSymA
SM_RS28385	1071.13	1139.22	828.556	844.243	1045.37	988.07	851	1012.97	959.228	1190.32	1127.18	pSymA
SM_RS25385	1933.31	2136.31	2268.69	1927.51	2232.26	1935.85	1778	2112.77	2031.87	1188.28	1142.79	pSymA
SM_RS30605	233.141	244.276	250.703	220.861	254.396	307.458	205	242.707	260.905	1183.93	1272.71	pSymA
SM_RS27335	1557.2	1688.84	1552.56	1549.85	1812.9	1569.7	1361	1599.53	1644.15	1175.26	1208.05	pSymA
SM_RS29420	1206.39	1162.53	755.481	781.14	995.88	833.903	890	1041.47	870.308	1170.19	977.874	pSymA
SM_RS29670	953.457	1051.5	921.867	832.77	934.234	850.546	839	975.607	872.517	1162.82	1039.95	pSymA
SM_RS27310	1152.51	1316.87	1267	1223.82	1493.39	1184.28	1073	1245.46	1300.5	1160.73	1212.02	pSymA
SM_RS29415	779.701	834.981	504.778	632.944	797.919	705.138	611	706.487	712	1156.28	1165.3	pSymA
SM_RS26750	972.152	1069.26	989.321	1057.46	1093.99	1106.32	878	1010.25	1085.92	1150.62	1236.81	pSymA
SM_RS30195	845.684	763.919	630.692	711.344	791.842	923.249	650	746.765	808.812	1148.87	1244.33	pSymA
SM_RS25810	988.648	889.388	865.656	921.688	1086.18	1098.44	800	914.564	1035.43	1143.2	1294.29	pSymA
SM_RS31175	482.777	479.67	459.809	492.396	549.601	487.027	416	474.085	509.674	1139.63	1225.18	pSymA
SM_RS28980	189.152	178.766	210.231	146.285	168.44	194.46	170	192.716	169.728	1133.62	998.402	pSymA
SM_RS28680	571.854	586.263	596.965	438.854	481.009	536.956	518	585.027	485.606	1129.4	937.464	pSymA
SM_RS32270	712.618	663.987	592.468	566.972	609.51	660.465	585	656.358	612.316	1121.98	1046.69	pSymA
SM_RS29120	1037.04	1062.6	1006.18	1002	1113.96	1214.94	923	1035.27	1110.3	1121.64	1202.93	pSymA
SM_RS27000	221.044	212.076	290.051	204.607	206.643	201.468	223	241.057	204.239	1080.97	915.872	pSymA
SM_RS28215	1322.96	1433.46	1210.79	1326.12	1410.03	1297.28	1226	1322.4	1344.48	1078.63	1096.64	pSymA
SM_RS30060	1046.93	1156.98	970.209	832.77	1001.09	957.411	983	1058.04	930.424	1076.34	946.514	pSymA
SM_RS32240	236.44	196.531	240.585	219.905	236.163	242.638	209	224.519	232.902	1074.25	1114.36	pSymA
SM_RS29490	917.166	963.781	1012.93	896.829	1009.77	967.923	899	964.626	958.175	1073	1065.82	pSymA
SM_RS25110	2575.54	2421.67	2060.71	2511.7	2600.4	2582.3	2201	2352.64	2564.8	1068.9	1165.29	pSymA
SM_RS31490	259.534	309.787	250.703	287.789	336.88	338.116	257	273.341	320.928	1063.58	1248.75	pSymA
SM_RS26210	938.061	998.202	888.14	923.6	1007.17	1144.86	887	941.468	1025.21	1061.41	1155.82	pSymA
SM_RS28665	1294.37	1201.4	1287.24	1219.99	1206	1333.19	1190	1261	1253.06	1059.67	1052.99	pSymA
SM_RS30100	1006.24	1152.54	876.898	985.747	1089.65	1227.2	956	1011.89	1100.87	1058.47	1151.53	pSymA
SM_RS25790	887.474	818.326	701.518	784.965	815.284	815.508	767	802.439	805.252	1046.2	1049.87	pSymA
SM_RS29515	1133.81	1281.34	1077.01	1025.9	1266.77	1102.82	1115	1164.05	1131.83	1043.99	1015.1	pSymA
SM_RS26045	834.687	829.429	737.494	797.394	771.872	1010.84	767	800.537	860.037	1043.72	1121.3	pSymA
SM_RS25440	2298.41	2363.93	1888.7	1751.59	1927.51	1924.46	2093	2183.68	1867.85	1043.33	892.428	pSymA
SM_RS29580	1393.34	1590.02	1301.86	1294.57	1692.21	1697.59	1370	1428.41	1561.46	1042.63	1139.75	pSymA
SM_RS26130	709.319	588.484	607.083	587.05	589.54	699.883	617	634.962	625.491	1029.11	1013.76	pSymA
SM_RS29635	228.742	212.076	185.498	88.918	92.0342	105.114	203	208.772	95.3554	1028.43	469.731	pSymA
SM_RS28740	911.668	973.774	851.041	809.824	1028.87	1033.62	887	912.161	957.438	1028.37	1079.41	pSymA
SM_RS25965	194.65	149.897	179.876	183.573	191.883	183.949	170	174.808	186.468	1028.28	1096.87	pSymA
SM_RS29055	744.51	745.043	712.761	485.703	622.533	620.171	716	734.104	576.136	1025.29	804.659	pSymA
SM_RS29525	735.712	773.912	759.978	738.115	771.872	675.356	740	756.534	728.448	1022.34	984.389	pSymA
SM_RS29955	271.631	290.911	299.045	274.403	311.701	310.962	281	287.195	299.022	1022.05	1064.13	pSymA
SM_RS28335	1426.34	1403.48	1174.82	1444.68	1533.32	1611.74	1307	1334.88	1529.92	1021.33	1170.56	pSymA
SM_RS30665	414.594	421.932	326.026	344.199	338.616	449.361	380	387.517	377.392	1019.78	993.138	pSymA
SM_RS25710	409.096	454.132	363.126	340.374	372.478	392.425	401	408.784	368.426	1019.41	918.768	pSymA
SM_RS25485	676.328	540.739	568.859	575.577	630.348	639.442	587	595.309	615.122	1014.15	1047.91	pSymA
SM_RS30890	933.662	896.05	848.792	760.106	985.461	900.475	884	892.835	882.014	1009.99	997.753	pSymA
SM_RS25605	1317.46	1305.77	1187.18	1160.72	1416.98	1271.88	1262	1270.14	1283.19	1006.45	1016.79	pSymA
SM_RS29595	424.492	564.056	345.138	267.71	414.154	321.473	443	444.562	334.446	1003.53	754.957	pSymA
SM_RS25345	750.009	733.939	626.195	555.499	742.352	636.814	701	703.381	644.888	1003.4	919.955	pSymA
SM_RS31165	1606.69	1628.88	1545.81	1366.28	1438.69	1654.67	1589	1593.79	1486.54	1003.02	935.521	pSymA
SM_RS28640	883.075	962.671	876.898	704.652	713.699	736.672	905	907.548	718.341	1002.82	793.747	pSymA
SM_RS31125	1040.33	956.009	836.426	925.513	1012.38	1161.51	944	944.256	1033.13	1000.27	1094.42	pSymA
SM_RS26125	332.115	349.759	312.535	290.657	320.383	305.706	332	331.47	305.582	998.404	920.428	pSymA
SM_RS29715	935.861	972.664	806.071	876.751	1109.62	1086.18	908	904.866	1024.18	996.548	1127.95	pSymA
SM_RS29695	354.11	254.269	255.2	252.413	289.995	297.822	290	287.86	280.077	992.619	965.781	pSymA
SM_RS25180	335.415	283.138	256.324	272.491	302.15	360.891	296	291.626	311.844	985.222	1053.53	pSymA
SM_RS28365	925.964	963.781	978.078	1150.2	1258.09	1141.36	974	955.941	1183.22	981.459	1214.8	pSymA
SM_RS27110	1259.18	1236.93	1260.26	434.073	479.273	440.602	1280	1252.12	451.316	978.22	352.591	pSymA
SM_RS29560	292.525	285.359	309.163	304.042	345.562	287.311	305	295.682	312.305	969.451	1023.95	pSymA
SM_RS30695	1491.22	1425.69	1381.68	1180.79	1222.49	1218.44	1484	1432.86	1207.24	965.539	813.506	pSymA
SM_RS29065	872.078	914.926	737.494	686.486	879.535	833.027	875	841.499	799.682	961.713	913.923	pSymA
SM_RS29180	983.149	992.65	939.855	909.259	979.383	972.302	1022	971.885	953.648	950.963	933.119	pSymA
SM_RS26660	1633.08	1595.57	1627.88	1627.3	1644.46	1787.81	1709	1618.84	1686.52	947.247	986.847	pSymA
SM_RS28390	822.59	755.036	828.556	819.385	798.788	809.376	848	802.061	809.183	945.826	954.225	pSymA
SM_RS29710	919.366	953.788	694.773	833.726	975.042	933.761	908	855.975	914.176	942.704	1006.8	pSymA
SM_RS31120	989.748	1070.37	879.146	956.108	1142.61	1119.46	1049	979.756	1072.73	933.991	1022.62	pSymA
SM_RS29820	445.386	521.863	359.753	387.224	472.327	450.237	476	442.334	436.596	929.273	917.218	pSymA
SM_RS29640	240.839	246.497	260.821	200.783	230.954	232.126	269	249.385	221.288	927.084	822.63	pSymA
SM_RS25705	825.889	911.595	782.463	771.579	837.859	958.287	914	839.982	855.908	919.018	936.442	pSymA
SM_RS30905	762.106	871.622	596.965	496.22	636.425	590.389	812	743.564	574.345	915.72	707.321	pSymA
SM_RS24935	974.352	903.822	897.134	771.579	995.011	946.024	1022	925.103	904.205	905.188	884.741	pSymA
SM_RS28020	307.922	339.766	294.548	332.726	317.779	355.635	347	314.078	335.38	905.125	966.512	pSymA
SM_RS25115	449.785	406.387	379.989	356.628	375.083	479.144	460	412.054	403.618	895.769	877.431	pSymA
SM_RS28380	803.895	842.753	720.63	672.144	770.135	769.082	887	789.093	737.121	889.62	831.027	pSymA
SM_RS25820	888.574	887.167	925.24	868.146	853.487	959.163	1013	900.327	893.599	888.773	882.131	pSymA
SM_RS30760	1520.91	1654.42	1246.77	1403.57	1749.52	1811.46	1664	1474.03	1654.85	885.837	994.5	pSymA
SM_RS26060	761.006	717.284	681.282	609.041	667.682	721.781	818	719.857	666.168	880.021	814.386	pSymA
SM_RS24940	579.552	662.877	520.518	656.846	723.25	733.169	668	587.649	704.422	879.714	1054.52	pSymA
SM_RS26035	1266.88	1414.58	1147.84	1072.75	1289.35	1369.11	1454	1276.43	1243.74	877.876	855.389	pSymA
SM_RS25750	814.892	844.974	764.475	744.808	787.5	800.617	932	808.114	777.642	867.075	834.38	pSymA
SM_RS29895	489.375	413.049	405.846	404.434	474.063	471.26	506	436.09	449.919	861.838	889.168	pSymA
SM_RS29630	378.304	424.152	283.305	300.218	349.904	338.992	422	361.92	329.705	857.632	781.29	pSymA
SM_RS25545	1465.93	1644.42	1546.94	1590.96	1776.43	1620.5	1814	1552.43	1662.63	855.804	916.557	pSymA
SM_RS30725	287.027	255.38	263.069	239.983	269.157	293.443	314	268.492	267.527	855.07	851.998	pSymA
SM_RS29410	931.463	923.809	758.854	672.144	922.079	762.075	1028	871.375	785.433	847.641	764.039	pSymA
SM_RS30225	825.889	730.608	739.742	838.507	981.12	968.799	903	765.413	929.475	847.634	1029.32	pSymA
SM_RS31090	980.95	990.429	815.065	886.312	926.42	991.573	1109	928.815	934.768	837.525	842.893	pSymA
SM_RS24905	605.946	617.353	510.399	538.289	586.935	633.311	692	577.899	586.178	835.115	847.078	pSymA
SM_RS29405	483.877	470.787	408.095	346.111	408.945	407.316	545	454.253	387.457	833.491	710.931	pSymA
SM_RS28075	547.66	600.698	578.977	496.22	547.864	583.381	695	575.778	542.489	828.458	780.559	pSymA
SM_RS30685	894.072	813.884	813.941	788.789	821.362	864.561	1022	840.632	824.904	822.537	807.147	pSymA
SM_RS28465	1162.4	1196.95	1286.12	1178.88	1255.49	1271.88	1484	1215.16	1235.41	818.84	832.49	pSymA
SM_RS32360	563.056	631.787	465.43	508.649	612.983	580.754	677	553.425	567.462	817.466	838.201	pSymA
SM_RS25770	370.606	368.635	344.014	304.042	382.029	345.124	443	361.085	343.732	815.09	775.918	pSymA
SM_RS25905	542.162	505.208	396.852	454.151	421.1	492.283	593	481.407	455.845	811.817	768.709	pSymA
SM_RS30140	653.233	787.236	671.164	598.524	746.693	705.138	872	703.878	683.452	807.199	783.775	pSymA
SM_RS28655	1059.03	1113.68	999.439	959.932	1003.69	978.434	1313	1057.38	980.687	805.318	746.905	pSymA
SM_RS30765	793.998	829.429	798.202	951.328	1126.99	1181.65	1004	807.21	1086.66	803.994	1082.33	pSymA
SM_RS27625	563.056	631.787	500.281	556.455	628.611	576.374	704	565.042	587.147	802.616	834.015	pSymA
SM_RS28070	322.218	385.29	358.629	353.76	367.269	466.004	443	355.379	395.678	802.21	893.178	pSymA
SM_RS29325	1159.1	1284.67	1045.53	975.23	1228.57	1092.31	1454	1163.1	1098.7	799.933	755.641	pSymA
SM_RS24805	333.215	314.228	251.827	264.842	308.228	338.116	377	299.757	303.729	795.111	805.646	pSymA
SM_RS29610	290.326	329.773	285.554	262.93	311.701	285.559	383	301.884	286.73	788.21	748.642	pSymA
SM_RS28830	678.527	792.788	702.642	713.257	942.917	777.842	920	724.652	811.338	787.666	881.89	pSymA
SM_RS25615	739.012	866.07	755.481	806.955	910.791	875.948	1001	786.854	864.565	786.068	863.701	pSymA
SM_RS25040	312.32	254.269	284.43	326.989	375.951	352.131	362	283.673	351.69	783.628	971.52	pSymA
SM_RS29890	358.509	366.414	315.908	279.184	368.137	361.767	443	346.944	336.362	783.169	759.283	pSymA
SM_RS29885	788.499	629.567	634.065	581.314	696.334	744.556	875	684.043	674.068	781.764	770.363	pSymA
SM_RS29980	555.358	545.18	471.052	495.264	476.668	462.501	674	523.863	478.144	777.245	709.413	pSymA
SM_RS25850	128.667	108.814	102.305	100.391	87.693	123.509	146	113.262	103.864	775.767	711.4	pSymA
SM_RS25175	1227.29	1054.83	957.842	1089.96	1295.43	1419.04	1400	1079.99	1268.14	771.419	905.815	pSymA
SM_RS29165	894.072	1073.71	1091.63	979.055	1083.57	1207.06	1322	1019.8	1089.89	771.408	824.429	pSymA
SM_RS30680	878.676	918.257	706.015	690.31	849.146	867.189	1085	834.316	802.215	768.955	739.369	pSymA
SM_RS25450	1114.02	1077.04	1180.44	1057.46	1194.71	1147.49	1463	1123.83	1133.22	768.169	774.586	pSymA
SM_RS32095	225.443	188.759	223.721	174.012	204.906	233.878	277	212.641	204.265	767.657	737.42	pSymA
SM_RS24960	688.425	833.87	631.816	740.028	819.626	843.538	938	718.037	801.064	765.498	854.013	pSymA
SM_RS26080	545.461	551.842	465.43	412.083	500.979	522.941	686	520.911	478.667	759.346	697.766	pSymA
SM_RS26840	1029.34	1092.58	1134.35	1350.98	1244.2	1382.25	1430	1085.42	1325.81	759.036	927.139	pSymA
SM_RS25300	1026.04	952.678	846.544	974.274	1067.94	1146.62	1247	941.753	1062.94	755.215	852.402	pSymA
SM_RS29960	169.357	179.876	139.404	196.002	170.176	211.979	218	162.879	192.719	747.152	884.034	pSymA
SM_RS25125	406.896	405.277	394.604	332.726	368.137	423.959	542	402.259	374.94	742.175	691.772	pSymA
SM_RS24885	652.134	692.856	729.624	547.85	632.952	548.344	935	691.538	576.382	739.613	616.451	pSymA
SM_RS30650	555.358	580.711	558.741	475.186	523.553	614.916	764	564.937	537.885	739.446	704.038	pSymA
SM_RS28210	471.78	459.684	423.834	435.985	490.56	453.741	611	451.766	460.095	739.387	753.02	pSymA
SM_RS30950	597.148	622.905	495.785	465.625	548.732	591.265	776	571.946	535.207	737.043	689.7	pSymA
SM_RS32050	210.046	196.531	238.336	246.676	249.187	250.521	292	214.971	248.795	736.203	852.037	pSymA
SM_RS25070	239.739	212.076	245.082	307.867	270.025	413.448	317	232.299	330.446	732.804	1042.42	pSymA
SM_RS29400	630.139	761.698	659.922	487.615	671.155	584.257	944	683.92	581.009	724.491	615.476	pSymA
SM_RS28920	340.913	374.187	369.871	383.399	384.634	413.448	500	361.657	393.827	723.314	787.654	pSymA
SM_RS25230	651.034	648.443	586.847	496.22	565.229	532.576	872	628.775	531.342	721.072	609.337	pSymA
SM_RS29835	779.701	731.719	596.965	659.715	775.345	769.082	977	702.795	734.714	719.34	752.01	pSymA
SM_RS30265	458.583	511.87	428.331	409.214	458.435	439.726	650	466.261	435.792	717.325	670.449	pSymA
SM_RS27705	210.046	258.711	206.858	199.827	218.798	202.344	314	225.205	206.99	717.214	659.203	pSymA
SM_RS30250	554.259	618.463	523.89	453.195	507.056	508.05	791	565.537	489.434	714.965	618.753	pSymA
SM_RS32300	280.429	315.338	303.542	295.437	323.856	357.387	422	299.77	325.56	710.354	771.47	pSymA
SM_RS30080	317.819	303.125	344.014	264.842	327.329	374.906	455	321.652	322.359	706.929	708.481	pSymA
SM_RS28775	670.829	620.684	648.68	724.73	777.081	755.067	923	646.731	752.293	700.683	815.052	pSymA
SM_RS28360	723.616	811.664	719.506	893.961	863.038	919.746	1076	751.595	892.248	698.508	829.227	pSymA
SM_RS24740	704.92	632.898	589.095	505.781	603.432	696.379	920	642.304	601.864	698.157	654.2	pSymA
SM_RS24895	534.464	542.96	458.685	423.556	504.452	509.802	734	512.036	479.27	697.597	652.956	pSymA
SM_RS28295	470.68	460.794	421.585	355.672	455.83	400.308	647	451.02	403.937	697.094	624.323	pSymA
SM_RS25490	252.936	267.594	209.106	220.861	243.109	263.66	350	243.212	242.544	694.891	692.982	pSymA
SM_RS30120	239.739	227.621	148.398	217.993	228.349	275.924	296	205.253	240.755	693.421	813.362	pSymA
SM_RS24955	547.66	597.367	473.3	616.69	653.79	723.533	779	539.442	664.671	692.481	853.236	pSymA
SM_RS29335	833.588	930.471	719.506	612.865	705.885	681.488	1196	827.855	666.746	692.186	557.48	pSymA
SM_RS30825	185.853	165.442	203.485	155.846	191.014	216.359	269	184.927	187.74	687.459	697.917	pSymA
SM_RS27585	252.936	329.773	305.79	237.115	285.653	218.111	431	296.166	246.96	687.161	572.992	pSymA
SM_RS30720	780.801	748.374	749.86	693.178	780.554	868.941	1106	759.678	780.891	686.87	706.05	pSymA
SM_RS29140	677.427	656.215	619.45	591.831	678.969	715.65	953	651.031	662.15	683.138	694.806	pSymA
SM_RS25305	532.264	526.304	419.337	475.186	566.097	536.956	722	492.635	526.08	682.32	728.642	pSymA
SM_RS25465	489.375	458.573	466.555	404.434	421.968	454.617	692	471.501	427.006	681.36	617.061	pSymA
SM_RS30845	232.041	266.483	212.479	231.378	264.815	243.514	350	237.001	246.569	677.146	704.483	pSymA
SM_RS25825	532.264	480.78	471.052	453.195	497.506	557.979	731	494.699	502.893	676.742	687.953	pSymA
SM_RS26970	1095.32	1173.64	1019.67	894.917	1029.74	1852.63	1625	1096.21	1259.1	674.591	774.828	pSymA
SM_RS29675	702.721	745.043	514.896	562.192	589.54	530.825	974	654.22	560.852	671.684	575.823	pSymA
SM_RS26050	483.877	454.132	426.082	483.791	526.158	536.08	683	454.697	515.343	665.735	754.528	pSymA
SM_RS30740	378.304	365.304	304.666	244.764	253.528	238.258	527	349.424	245.517	663.045	465.876	pSymA
SM_RS25055	317.819	371.966	357.504	168.275	165.835	156.795	527	349.097	163.635	662.422	310.503	pSymA
SM_RS29555	226.542	232.062	252.951	227.554	250.055	280.303	359	237.185	252.637	660.683	703.726	pSymA
SM_RS25035	1693.57	1717.71	1553.68	1960.02	2298.25	2287.1	2534	1654.99	2181.79	653.112	861.007	pSymA
SM_RS30875	619.142	631.787	603.71	515.342	625.138	666.597	947	618.213	602.359	652.812	636.071	pSymA
SM_RS25205	622.441	647.332	530.636	493.352	601.695	579.878	920	600.136	558.308	652.322	606.857	pSymA
SM_RS24730	634.538	739.491	560.99	630.075	834.386	737.548	992	645.006	734.003	650.208	739.922	pSymA
SM_RS26070	580.652	683.974	486.791	623.382	769.267	679.736	899	583.805	690.795	649.394	768.404	pSymA
SM_RS25375	371.705	309.787	331.647	377.663	374.215	395.053	521	337.713	382.31	648.202	733.8	pSymA
SM_RS31160	626.84	691.746	555.369	540.201	635.557	633.311	968	624.652	603.023	645.301	622.958	pSymA
SM_RS27080	484.976	447.47	491.288	399.653	397.657	411.696	737	474.578	403.002	643.932	546.814	pSymA
SM_RS30065	594.948	601.808	565.487	501.957	514.871	569.366	914	587.414	528.731	642.685	578.481	pSymA
SM_RS32310	257.334	216.518	203.485	199.827	249.187	284.683	353	225.779	244.566	639.601	692.82	pSymA
SM_RS27505	359.608	330.883	326.026	329.857	263.947	318.845	530	338.839	304.217	639.319	573.993	pSymA
SM_RS32065	109.972	75.5036	65.2052	74.5764	66.855	87.5948	131	83.5603	76.3421	637.865	582.764	pSymA
SM_RS26090	503.672	509.649	498.033	391.048	445.411	457.245	791	503.785	431.235	636.896	545.177	pSymA
SM_RS27545	964.454	948.236	885.892	871.014	842.2	887.335	1466	932.861	866.85	636.331	591.303	pSymA
SM_RS27470	306.822	356.421	296.796	240.939	291.731	241.762	506	320.013	258.144	632.437	510.166	pSymA
SM_RS32290	360.708	377.518	350.759	307.867	379.424	325.853	575	362.995	337.715	631.296	587.33	pSymA
SM_RS31050	564.156	632.898	482.294	508.649	549.601	612.288	887	559.783	556.846	631.096	627.786	pSymA
SM_RS25940	730.214	713.953	666.667	571.753	683.311	600.9	1115	703.611	618.655	631.042	554.847	pSymA
SM_RS25510	267.232	244.276	251.827	198.87	219.667	241.762	404	254.445	220.1	629.815	544.801	pSymA
SM_RS25535	169.357	176.545	240.585	199.827	221.403	182.197	311	195.496	201.142	628.603	646.76	pSymA
SM_RS32080	175.955	232.062	121.417	148.197	166.703	164.678	281	176.478	159.859	628.036	568.895	pSymA
SM_RS30200	753.308	641.78	625.071	592.787	727.591	691.123	1073	673.386	670.5	627.574	624.884	pSymA
SM_RS25690	521.267	589.594	557.617	607.129	594.749	725.285	887	556.159	642.388	627.012	724.225	pSymA
SM_RS26745	150.662	155.449	145.025	180.704	181.464	207.6	240	150.379	189.923	626.577	791.344	pSymA
SM_RS31135	450.885	429.704	438.449	409.214	475.8	473.888	702	439.679	452.967	626.324	645.252	pSymA
SM_RS25445	469.58	539.629	553.12	492.396	474.931	494.035	845	520.776	487.121	616.303	576.474	pSymA
SM_RS32040	146.263	126.58	116.92	108.996	113.74	111.245	212	129.921	111.327	612.833	525.129	pSymA
SM_RS30730	875.377	826.098	820.686	820.341	845.673	929.381	1376	840.72	865.132	610.989	628.729	pSymA
SM_RS27105	649.934	642.891	659.922	304.998	301.282	277.676	1067	650.916	294.652	610.043	276.15	pSymA
SM_RS30260	558.658	551.842	521.642	519.167	591.276	684.116	893	544.047	598.186	609.235	669.861	pSymA
SM_RS30850	172.656	165.442	164.137	152.021	158.889	150.663	275	167.412	153.858	608.77	559.483	pSymA
SM_RS27490	774.203	810.553	716.133	832.77	823.099	773.462	1274	766.963	809.777	602.012	635.618	pSymA
SM_RS30460	144.063	187.649	142.777	155.846	151.943	139.276	263	158.163	149.022	601.38	566.622	pSymA
SM_RS27135	287.027	303.125	273.187	220.861	242.241	289.939	485	287.78	251.014	593.36	517.554	pSymA
SM_RS26975	174.855	165.442	182.125	166.363	180.595	197.964	296	174.141	181.641	588.313	613.652	pSymA
SM_RS24965	190.252	216.518	177.628	203.651	219.667	253.149	332	194.799	225.489	586.744	679.183	pSymA
SM_RS24980	520.167	516.311	457.561	271.535	313.437	303.954	851	498.013	296.309	585.209	348.189	pSymA
SM_RS26835	126.468	134.352	115.795	148.197	136.315	154.167	215	125.538	146.226	583.9	680.122	pSymA
SM_RS28460	588.35	518.532	502.53	536.377	564.361	579.002	920	536.471	559.913	583.12	608.601	pSymA
SM_RS26095	450.885	463.015	364.25	367.145	361.191	429.215	731	426.05	385.85	582.832	527.839	pSymA
SM_RS30470	635.638	697.298	634.065	642.505	659.868	677.984	1127	655.667	660.119	581.781	585.731	pSymA
SM_RS25100	215.545	177.655	154.019	164.451	222.271	190.957	314	182.407	192.56	580.913	613.247	pSymA
SM_RS30215	260.634	286.469	232.715	180.704	260.474	193.585	449	259.939	211.588	578.93	471.242	pSymA
SM_RS24725	1745.26	2066.36	1540.19	1423.64	1996.1	1739.63	3089	1783.93	1719.79	577.512	556.747	pSymA
SM_RS30295	480.578	530.746	477.797	399.653	500.979	486.151	860	496.373	462.261	577.178	537.513	pSymA
SM_RS24985	576.253	601.808	617.201	419.731	513.134	514.182	1037	598.421	482.349	577.069	465.139	pSymA
SM_RS30480	1006.24	1124.78	924.115	879.619	1061.87	994.201	1766	1018.38	978.562	576.659	554.112	pSymA
SM_RS27145	673.028	652.884	569.984	217.993	232.69	254.025	1103	631.965	234.903	572.951	212.967	pSymA
SM_RS28480	884.175	820.546	818.438	855.717	935.102	914.49	1475	841.053	901.77	570.205	611.369	pSymA
SM_RS27790	429.99	451.911	379.989	396.785	476.668	452.865	739	420.63	442.106	569.188	598.249	pSymA
SM_RS29210	421.193	408.608	405.846	375.75	478.404	490.531	725	411.882	448.229	568.113	618.246	pSymA
SM_RS30690	991.947	967.112	934.233	818.428	857.828	932.009	1700	964.431	869.422	567.312	511.425	pSymA
SM_RS27600	686.225	827.208	688.028	548.806	673.76	488.779	1298	733.82	570.448	565.347	439.483	pSymA
SM_RS30230	161.659	203.193	176.504	173.056	197.96	195.336	320	180.452	188.784	563.913	589.95	pSymA
SM_RS30355	541.062	635.118	557.617	521.079	615.587	620.171	1025	577.933	585.613	563.837	571.329	pSymA
SM_RS27130	768.704	726.167	745.363	738.115	794.446	810.252	1325	746.745	780.938	563.581	589.387	pSymA
SM_RS26040	545.461	510.76	546.375	419.731	567.834	537.832	950	534.198	508.466	562.314	535.227	pSymA
SM_RS31170	365.107	377.518	362.001	333.682	352.508	344.248	656	368.209	343.479	561.294	523.596	pSymA
SM_RS24845	467.381	400.835	387.859	367.145	388.975	437.974	749	418.692	398.031	559.001	531.417	pSymA
SM_RS26055	386.002	418.601	365.374	333.682	388.107	421.331	698	389.992	381.04	558.728	545.902	pSymA
SM_RS28300	490.475	474.118	449.691	478.054	514.871	515.058	848	471.428	502.661	555.929	592.76	pSymA
SM_RS31445	86.8779	109.924	86.5656	67.8837	84.22	73.5796	170	94.4559	75.2278	555.623	442.516	pSymA
SM_RS26305	512.469	576.27	546.375	536.377	645.976	526.445	983	545.038	569.599	554.464	579.45	pSymA
SM_RS27590	181.454	248.718	249.579	193.134	174.518	141.904	410	226.583	169.852	552.642	414.272	pSymA
SM_RS25630	168.257	172.104	130.41	178.792	189.278	176.066	284	156.924	181.379	552.548	638.657	pSymA
SM_RS27380	90.177	79.945	89.9382	114.733	63.3821	61.3164	157	86.6867	79.8105	552.145	508.347	pSymA
SM_RS29195	502.572	529.635	514.896	421.644	454.962	474.764	935	515.701	450.456	551.552	481.772	pSymA
SM_RS27800	862.18	952.678	801.575	846.156	874.325	810.252	1586	872.144	843.578	549.902	531.89	pSymA
SM_RS25470	866.579	816.105	938.73	834.682	863.038	920.622	1592	873.805	872.781	548.872	548.229	pSymA
SM_RS25570	497.073	466.346	481.17	370.97	461.039	466.004	878	481.53	432.671	548.439	492.792	pSymA
SM_RS28455	534.464	539.629	502.53	519.167	523.553	535.204	959	525.541	525.975	548.009	548.462	pSymA
SM_RS26920	524.566	621.794	507.027	513.43	570.439	556.227	1010	551.129	546.699	545.672	541.286	pSymA
SM_RS28355	624.641	635.118	550.872	620.514	632.952	680.612	1109	603.544	644.693	544.223	581.328	pSymA
SM_RS30475	346.412	369.745	336.144	320.296	350.772	298.698	647	350.767	323.255	542.144	499.622	pSymA
SM_RS28500	480.578	454.132	501.406	443.634	386.37	469.508	887	478.705	433.171	539.69	488.355	pSymA
SM_RS30670	494.874	438.587	350.759	390.092	439.333	478.268	794	428.073	435.898	539.135	548.989	pSymA
SM_RS30085	546.561	646.222	572.232	559.323	630.348	593.017	1094	588.338	594.229	537.786	543.171	pSymA
SM_RS25650	215.545	235.394	246.206	202.695	240.505	218.111	433	232.382	220.437	536.678	509.092	pSymA
SM_RS25900	590.549	522.973	508.151	492.396	513.134	570.242	1016	540.558	525.257	532.045	516.986	pSymA
SM_RS26340	817.092	876.064	775.717	738.115	865.643	910.986	1550	822.958	838.248	530.94	540.805	pSymA
SM_RS27100	393.7	440.808	413.716	217.993	224.876	248.769	788	416.074	230.546	528.013	292.571	pSymA
SM_RS25130	394.799	425.263	422.71	419.731	439.333	457.245	785	414.257	438.77	527.716	558.942	pSymA
SM_RS25635	168.257	151.007	158.516	161.582	169.308	170.81	302	159.26	167.233	527.351	553.753	pSymA
SM_RS25830	644.436	667.318	612.704	642.505	644.24	748.936	1220	641.486	678.56	525.808	556.197	pSymA
SM_RS30280	150.662	118.807	116.92	130.987	127.632	125.261	245	128.796	127.96	525.699	522.285	pSymA
SM_RS25920	122.069	145.455	128.162	114.733	163.231	112.997	251	131.895	130.32	525.48	519.204	pSymA
SM_RS28200	549.86	550.732	492.412	411.126	407.208	400.308	1022	531.001	406.214	519.571	397.47	pSymA
SM_RS28635	807.194	795.008	739.742	643.461	673.76	707.766	1508	780.648	674.996	517.671	447.61	pSymA
SM_RS27650	139.664	84.3864	123.665	123.338	101.585	113.873	224	115.905	112.932	517.434	504.161	pSymA
SM_RS27885	277.129	277.587	246.206	210.344	259.606	273.296	518	266.974	247.749	515.394	478.279	pSymA
SM_RS26630	612.544	634.008	551.996	535.421	545.259	515.933	1169	599.516	532.204	512.845	455.265	pSymA
SM_RS26720	226.542	218.738	197.864	167.319	179.727	218.987	428	214.382	188.678	500.892	440.836	pSymA
SM_RS25400	591.649	776.132	802.699	699.871	739.747	682.364	1445	723.493	707.327	500.688	489.5	pSymA
SM_RS30520	377.204	438.587	364.25	368.102	474.931	468.632	791	393.347	437.222	497.278	552.746	pSymA
SM_RS26965	759.906	760.588	672.288	669.276	711.963	843.538	1472	730.927	741.592	496.554	503.799	pSymA
SM_RS28425	91.2767	99.9312	120.292	115.689	95.5072	100.734	213	103.833	103.977	487.481	488.154	pSymA
SM_RS29690	1171.2	893.829	815.065	812.692	841.332	857.553	1985	960.032	837.192	483.643	421.759	pSymA
SM_RS30455	434.389	487.442	421.585	393.917	457.566	437.098	926	447.806	429.527	483.591	463.852	pSymA
SM_RS26165	179.254	196.531	222.597	169.231	163.231	200.592	413	199.461	177.685	482.956	430.229	pSymA
SM_RS26655	472.879	500.766	441.822	522.035	536.577	573.746	980	471.822	544.119	481.452	555.224	pSymA
SM_RS29740	466.281	406.387	411.467	424.512	452.357	446.734	890	428.045	441.201	480.95	495.731	pSymA
SM_RS24800	543.262	546.291	438.449	393.917	529.631	449.361	1067	509.334	457.636	477.351	428.9	pSymA
SM_RS30170	318.919	318.67	300.169	305.955	354.245	367.898	656	312.586	342.699	476.503	522.407	pSymA
SM_RS27345	320.018	378.628	408.095	342.287	373.346	306.582	776	368.914	340.738	475.404	439.096	pSymA
SM_RS29685	251.836	220.959	176.504	165.407	170.176	191.833	458	216.433	175.805	472.561	383.854	pSymA
SM_RS27010	776.402	673.981	677.909	641.548	755.375	691.999	1502	709.431	696.308	472.324	463.587	pSymA
SM_RS28845	258.434	266.483	273.187	265.798	242.241	263.66	566	266.035	257.233	470.026	454.476	pSymA
SM_RS30000	379.403	541.849	369.871	355.672	381.161	365.27	918	430.375	367.368	468.818	400.183	pSymA
SM_RS32500	45.0885	82.1657	48.3418	56.4104	81.6153	78.8353	125	58.532	72.287	468.256	578.296	pSymA
SM_RS27445	591.649	588.484	503.654	394.873	410.681	395.053	1199	561.262	400.202	468.109	333.78	pSymA
SM_RS25585	422.292	510.76	411.467	379.575	455.83	442.354	959	448.173	425.92	467.334	444.129	pSymA
SM_RS30790	570.755	521.863	457.561	486.659	542.655	585.133	1106	516.726	538.149	467.203	486.572	pSymA
SM_RS30015	729.114	716.174	681.282	593.743	684.179	695.503	1535	708.857	657.808	461.796	428.54	pSymA
SM_RS29205	372.805	369.745	342.89	403.478	372.478	527.321	785	361.813	434.426	460.909	553.408	pSymA
SM_RS28265	177.055	165.442	128.162	99.4352	156.285	124.385	341	156.886	126.701	460.077	371.559	pSymA
SM_RS25390	407.996	401.946	392.356	393.917	391.58	360.891	881	400.766	382.129	454.899	433.745	pSymA
SM_RS25190	378.304	361.973	367.623	370.97	372.478	436.222	812	369.3	393.223	454.803	484.265	pSymA
SM_RS32355	96.7753	103.262	121.417	108.996	120.686	126.137	236	107.151	118.606	454.031	502.57	pSymA
SM_RS26625	442.087	411.939	402.474	361.409	369.005	433.594	929	418.833	388.003	450.843	417.656	pSymA
SM_RS31115	685.125	670.649	702.642	712.3	801.392	900.475	1526	686.139	804.723	449.632	527.341	pSymA
SM_RS25355	680.726	757.257	530.636	531.596	606.037	487.903	1466	656.206	541.845	447.617	369.608	pSymA
SM_RS24945	292.525	312.007	269.815	329.857	367.269	349.503	656	291.449	348.876	444.282	531.824	pSymA
SM_RS29360	545.461	545.18	478.921	460.844	482.746	507.174	1178	523.187	483.588	444.132	410.516	pSymA
SM_RS29170	170.457	188.759	212.479	188.353	234.427	241.762	431	190.565	221.514	442.146	513.953	pSymA
SM_RS25480	442.087	419.711	412.592	437.897	434.124	462.501	965	424.797	444.841	440.204	460.975	pSymA
SM_RS26905	453.085	459.684	459.809	441.722	458.435	466.004	1040	457.526	455.387	439.929	437.872	pSymA
SM_RS25215	162.759	146.566	120.292	130.031	150.207	146.283	326	143.206	142.174	439.281	436.115	pSymA
SM_RS24975	282.628	322.001	308.038	217.993	213.589	227.747	695	304.222	219.776	437.73	316.224	pSymA
SM_RS26030	344.212	329.773	341.765	322.208	369.005	342.496	776	338.584	344.57	436.319	444.033	pSymA
SM_RS29185	446.486	455.242	399.101	343.243	429.782	420.455	995	433.61	397.827	435.789	399.826	pSymA
SM_RS26345	712.618	620.684	549.747	679.793	777.081	782.222	1441	627.683	746.365	435.589	517.95	pSymA
SM_RS24990	423.392	421.932	379.989	396.785	415.89	473.888	941	408.438	428.854	434.046	455.743	pSymA
SM_RS30075	501.472	580.711	526.139	402.521	494.033	466.88	1238	536.107	454.478	433.043	367.107	pSymA
SM_RS27580	202.348	270.925	233.839	240.939	267.42	211.979	545	235.704	240.113	432.485	440.574	pSymA
SM_RS27495	79.1798	82.1657	70.8264	67.8837	70.328	63.9442	179	77.3906	67.3853	432.35	376.454	pSymA
SM_RS28475	101.174	68.8415	61.8325	69.7959	45.1489	63.9442	179	77.2828	59.6297	431.747	333.127	pSymA
SM_RS30675	392.6	365.304	336.144	296.393	311.701	353.007	860	364.683	320.367	424.05	372.52	pSymA
SM_RS24910	447.586	426.373	360.877	392.96	416.759	360.891	974	411.612	390.203	422.6	400.619	pSymA
SM_RS29040	180.354	200.973	221.473	164.451	185.805	208.476	476	200.933	186.244	422.129	391.268	pSymA
SM_RS27140	1313.07	1435.68	1281.62	762.974	748.429	792.733	3197	1343.45	768.046	420.224	240.239	pSymA
SM_RS27520	105.573	123.248	124.789	120.47	112.872	128.764	281	117.87	120.702	419.467	429.545	pSymA
SM_RS28700	366.207	415.27	337.268	385.312	420.232	362.643	890	372.915	389.395	419.006	437.523	pSymA
SM_RS25985	668.63	699.518	644.183	579.401	686.784	673.604	1604	670.777	646.596	418.19	403.115	pSymA
SM_RS27460	180.354	217.628	172.007	175.924	162.362	175.19	455	189.996	171.159	417.574	376.173	pSymA
SM_RS30255	702.721	691.746	643.058	629.119	684.179	670.1	1631	679.175	661.133	416.416	405.354	pSymA
SM_RS29510	462.982	548.511	455.312	488.571	532.236	542.212	1178	488.935	521.006	415.055	442.28	pSymA
SM_RS28885	157.26	175.435	121.417	25.8149	20.8379	25.4025	365	151.37	24.0185	414.714	65.804	pSymA
SM_RS30270	203.448	246.497	188.87	167.319	186.673	201.468	514	212.938	185.153	414.277	360.221	pSymA
SM_RS26085	250.736	327.552	236.088	239.983	265.684	268.04	656	271.459	257.902	413.809	393.144	pSymA
SM_RS27685	230.941	180.987	212.479	176.88	213.589	206.724	503	208.136	199.064	413.788	395.754	pSymA
SM_RS26915	147.362	153.228	103.429	137.68	120.686	131.392	326	134.673	129.919	413.108	398.526	pSymA
SM_RS25030	151.761	198.752	157.392	184.529	222.271	204.096	410	169.302	203.632	412.931	496.663	pSymA
SM_RS25120	560.857	607.36	564.362	494.308	579.121	590.389	1400	577.526	554.606	412.519	396.147	pSymA
SM_RS25455	537.763	510.76	431.704	513.43	522.685	564.987	1199	493.409	533.701	411.517	445.121	pSymA
SM_RS31480	50.5871	55.5173	73.0748	64.0592	59.9091	64.8202	146	59.7264	62.9295	409.085	431.024	pSymA
SM_RS27815	335.415	337.545	342.89	295.437	327.329	343.372	833	338.616	322.046	406.502	386.61	pSymA
SM_RS27070	111.072	107.704	123.665	102.304	119.818	100.734	281	114.147	107.619	406.216	382.984	pSymA
SM_RS29395	801.696	715.063	679.034	691.266	768.399	792.733	1802	731.931	750.799	406.177	416.648	pSymA
SM_RS25225	376.104	396.394	341.765	356.628	379.424	339.868	917	371.421	358.64	405.039	391.102	pSymA
SM_RS27095	370.606	277.587	296.796	304.042	260.474	310.086	779	314.996	291.534	404.36	374.241	pSymA
SM_RS25170	250.736	276.476	286.678	243.808	277.839	294.319	674	271.297	271.988	402.518	403.544	pSymA
SM_RS25350	229.841	250.938	259.697	237.115	230.086	258.405	614	246.825	241.868	401.996	393.922	pSymA
SM_RS25185	226.542	218.738	192.243	206.519	248.319	261.033	530	212.508	238.624	400.958	450.233	pSymA
SM_RS32255	52.7865	53.2966	32.6026	39.2004	54.6996	50.805	116	46.2286	48.235	398.522	415.819	pSymA
SM_RS26640	362.907	424.152	294.548	340.374	410.681	384.541	905	360.536	378.532	398.382	418.268	pSymA
SM_RS31580	246.337	256.49	225.97	217.037	243.978	254.025	611	242.932	238.346	397.598	390.092	pSymA
SM_RS28270	116.57	135.462	103.429	82.2253	111.136	78.8353	299	118.487	90.7321	396.278	303.452	pSymA
SM_RS25200	365.107	318.67	309.163	316.472	335.143	357.387	837	330.98	336.334	395.436	401.833	pSymA
SM_RS27305	67.0829	64.4001	79.8202	49.7176	88.5612	55.1847	179	70.4344	64.4879	393.488	360.267	pSymA
SM_RS25095	249.636	252.049	212.479	196.958	229.217	198.84	605	238.055	208.339	393.479	344.361	pSymA
SM_RS26980	460.783	556.284	518.269	512.474	509.661	522.941	1307	511.778	515.025	391.567	394.052	pSymA
SM_RS28450	371.705	394.173	392.356	363.321	392.448	405.564	986	386.078	387.111	391.56	392.607	pSymA
SM_RS30135	326.617	288.69	209.106	258.149	277.839	303.954	704	274.804	279.981	390.347	397.7	pSymA
SM_RS32480	46.1882	51.076	44.9691	52.5859	53.8313	67.448	122	47.4111	57.9551	388.616	475.042	pSymA
SM_RS28440	249.636	320.89	277.684	278.227	280.444	319.721	728	282.737	292.797	388.375	402.194	pSymA
SM_RS28350	87.9776	85.4967	62.9568	68.8398	69.4598	84.967	203	78.8103	74.4222	388.228	366.612	pSymA
SM_RS27615	386.002	419.711	369.871	389.136	326.461	371.402	1017	391.861	362.333	385.311	356.276	pSymA
SM_RS26895	310.121	348.649	302.417	338.462	323.856	359.139	833	320.396	340.486	384.629	408.746	pSymA
SM_RS25540	142.964	144.345	166.386	111.865	117.213	80.5872	395	151.231	103.222	382.864	261.321	pSymA
SM_RS27175	523.467	497.435	608.207	435.029	444.543	432.718	1424	543.036	437.43	381.346	307.184	pSymA
SM_RS24780	183.653	138.793	139.404	161.582	208.379	182.197	404	153.95	184.053	381.065	455.577	pSymA
SM_RS28435	278.229	338.656	248.454	297.35	315.174	356.511	758	288.446	323.011	380.536	426.136	pSymA
SM_RS24785	67.0829	79.945	64.081	77.4448	72.9328	77.9594	185	70.3696	76.1123	380.376	411.418	pSymA
SM_RS30330	82.479	102.152	59.5841	42.0688	45.1489	44.6734	215	81.405	43.9637	378.628	204.482	pSymA
SM_RS26900	337.614	337.545	382.238	366.189	356.85	385.417	935	352.466	369.485	376.969	395.172	pSymA
SM_RS25295	369.506	418.601	358.629	336.55	353.377	449.361	1016	382.245	379.763	376.225	373.782	pSymA
SM_RS26135	443.187	410.828	401.349	400.609	397.657	437.974	1113	418.455	412.08	375.97	370.243	pSymA
SM_RS25975	685.125	728.387	648.68	738.115	732.801	797.113	1841	687.397	756.01	373.383	410.652	pSymA
SM_RS26830	226.542	203.193	184.373	165.407	191.014	208.476	551	204.703	188.299	371.512	341.74	pSymA
SM_RS29060	668.63	669.539	609.332	534.464	652.054	663.969	1754	649.167	616.829	370.106	351.67	pSymA
SM_RS28835	72.5815	66.6208	71.9506	76.4886	56.4361	71.8278	191	70.3843	68.2508	368.504	357.334	pSymA
SM_RS27645	177.055	147.676	205.734	210.344	188.41	197.088	482	176.822	198.614	366.85	412.062	pSymA
SM_RS29600	336.514	313.118	322.653	270.579	280.444	306.582	893	324.095	285.868	362.928	320.121	pSymA
SM_RS25640	300.223	303.125	297.92	273.447	353.377	290.815	839	300.423	305.879	358.073	364.576	pSymA
SM_RS26550	353.01	335.325	321.529	386.268	378.556	476.516	941	336.621	413.78	357.727	439.723	pSymA
SM_RS27365	245.237	287.58	267.566	239.983	265.684	270.668	749	266.795	258.778	356.201	345.498	pSymA
SM_RS29485	781.901	766.139	735.245	738.115	857.828	880.328	2138	761.095	825.424	355.985	386.073	pSymA
SM_RS27930	418.993	431.925	439.573	444.59	437.597	402.936	1211	430.164	428.374	355.214	353.736	pSymA
SM_RS27015	556.458	562.946	519.393	479.966	542.655	539.584	1541	546.266	520.735	354.488	337.92	pSymA
SM_RS25340	535.563	580.711	493.536	431.205	491.428	422.207	1514	536.604	448.28	354.428	296.09	pSymA
SM_RS29780	241.938	246.497	220.349	175.924	230.954	218.987	668	236.261	208.622	353.685	312.308	pSymA
SM_RS32200	152.861	136.573	145.025	157.758	140.656	162.926	410	144.82	153.78	353.219	375.073	pSymA
SM_RS29845	545.461	532.966	527.263	510.562	520.08	544.84	1517	535.23	525.161	352.821	346.184	pSymA
SM_RS29915	887.474	850.526	734.121	922.644	984.593	1085.3	2345	824.04	997.512	351.403	425.378	pSymA
SM_RS25145	191.351	156.559	159.64	162.538	164.099	180.445	482	169.183	169.027	351.003	350.679	pSymA
SM_RS26910	525.666	552.953	460.933	432.161	520.08	527.321	1463	513.184	493.187	350.775	337.107	pSymA
SM_RS30090	313.42	303.125	233.839	237.115	299.545	245.265	809	283.461	260.642	350.385	322.178	pSymA
SM_RS30220	586.151	677.312	495.785	638.68	752.77	677.108	1679	586.416	689.52	349.265	410.673	pSymA
SM_RS28715	228.742	238.725	225.97	214.168	270.893	231.25	662	231.145	238.771	349.162	360.681	pSymA
SM_RS25005	365.107	343.097	270.939	305.955	225.744	347.751	935	326.381	293.15	349.071	313.53	pSymA
SM_RS28375	439.888	407.497	374.368	370.014	380.292	368.774	1169	407.251	373.027	348.376	319.099	pSymA
SM_RS28840	343.113	344.208	341.765	363.321	409.813	381.913	986	343.028	385.016	347.899	390.482	pSymA
SM_RS31020	203.448	203.193	206.858	183.573	191.883	219.863	590	204.5	198.439	346.61	336.338	pSymA
SM_RS25405	211.146	245.387	281.057	212.256	291.731	237.382	710	245.863	247.123	346.286	348.061	pSymA
SM_RS30115	307.922	309.787	250.703	304.998	297.809	307.458	839	289.47	303.422	345.018	361.647	pSymA
SM_RS30025	350.811	267.594	306.914	304.998	358.586	318.845	894	308.439	327.477	345.011	366.305	pSymA
SM_RS30055	340.913	350.87	347.386	288.745	347.299	297.822	1004	346.39	311.289	345.01	310.048	pSymA
SM_RS29190	320.018	346.428	266.442	316.472	361.191	308.334	911	310.963	328.665	341.342	360.774	pSymA
SM_RS28315	149.562	155.449	115.795	152.977	177.991	172.562	413	140.269	167.843	339.634	406.4	pSymA
SM_RS29530	223.243	263.152	205.734	182.617	237.9	214.607	680	230.71	211.708	339.279	311.335	pSymA
SM_RS26635	421.193	440.808	423.834	423.556	486.219	433.594	1265	428.611	447.79	338.823	353.984	pSymA
SM_RS29385	593.849	622.905	591.344	493.352	576.516	525.569	1787	602.699	531.812	337.269	297.601	pSymA
SM_RS27610	457.483	478.559	468.803	501.001	453.225	430.967	1397	468.282	461.731	335.205	330.516	pSymA
SM_RS27720	92.3765	86.607	71.9506	50.6737	65.9868	84.091	251	83.6447	66.9172	333.246	266.602	pSymA
SM_RS27830	130.867	122.138	139.404	126.206	120.686	97.2302	395	130.803	114.708	331.147	290.399	pSymA
SM_RS28695	354.11	418.601	340.641	437.897	420.232	387.169	1124	371.117	415.099	330.175	369.306	pSymA
SM_RS25310	369.506	358.642	344.014	356.628	386.37	485.275	1085	357.387	409.425	329.389	377.35	pSymA
SM_RS29755	101.174	131.021	115.795	124.294	120.686	120.005	353	115.997	121.662	328.603	344.651	pSymA
SM_RS25060	147.362	125.469	110.174	132.899	128.501	179.569	389	127.669	146.99	328.197	377.865	pSymA
SM_RS28600	358.509	375.297	358.629	361.409	365.532	348.627	1112	364.145	358.523	327.468	322.413	pSymA
SM_RS30465	505.871	479.67	535.133	625.295	593.013	758.571	1550	506.891	658.96	327.027	425.135	pSymA
SM_RS29465	299.124	296.463	230.467	267.71	361.191	353.883	842	275.351	327.595	327.02	389.067	pSymA
SM_RS26450	174.855	141.014	151.771	128.118	153.68	146.283	477	155.88	142.694	326.793	299.149	pSymA
SM_RS28445	316.719	340.876	304.666	360.453	353.377	305.706	983	320.754	339.845	326.301	345.722	pSymA
SM_RS27075	416.794	374.187	388.983	378.619	382.029	391.549	1208	393.321	384.065	325.597	317.935	pSymA
SM_RS30485	311.221	328.663	243.957	249.544	261.342	262.784	905	294.614	257.89	325.54	284.962	pSymA
SM_RS31030	648.835	610.691	502.53	584.182	574.78	645.574	1805	587.352	601.512	325.403	333.248	pSymA
SM_RS25775	525.666	491.884	537.381	432.161	489.692	528.197	1598	518.31	483.35	324.349	302.472	pSymA
SM_RS26890	204.548	187.649	191.119	172.099	200.565	186.577	602	194.438	186.414	322.987	309.658	pSymA
SM_RS26845	479.478	556.284	573.356	644.417	684.179	760.323	1661	536.373	696.306	322.921	419.209	pSymA
SM_RS25925	115.471	116.586	121.417	108.996	144.129	117.377	365	117.825	123.501	322.807	338.358	pSymA
SM_RS26335	91.2767	128.8	103.429	99.4352	99.8484	97.2302	335	107.835	98.838	321.896	295.039	pSymA
SM_RS29220	188.052	195.421	175.38	157.758	177.122	140.152	584	186.284	158.344	318.98	271.137	pSymA
SM_RS28625	254.035	292.021	329.399	247.632	276.103	277.676	917	291.818	267.137	318.232	291.316	pSymA
SM_RS30210	180.354	208.745	185.498	172.099	220.535	186.577	605	191.532	193.07	316.582	319.125	pSymA
SM_RS24920	241.938	265.373	185.498	191.222	236.163	247.893	731	230.936	225.093	315.918	307.924	pSymA
SM_RS28630	287.027	322.001	254.076	246.676	278.707	265.412	914	287.701	263.599	314.771	288.401	pSymA
SM_RS27350	206.747	230.952	240.585	241.895	257.001	261.033	722	226.095	253.31	313.151	350.844	pSymA
SM_RS25735	76.9804	74.3932	61.8325	73.6203	85.0882	75.3315	227	71.0687	78.0134	313.078	343.671	pSymA
SM_RS26240	136.365	177.655	133.783	101.347	130.237	127.888	479	149.268	119.824	311.624	250.155	pSymA
SM_RS27570	411.295	469.677	381.113	431.205	389.843	451.113	1351	420.695	424.054	311.395	313.881	pSymA
SM_RS30035	219.944	215.407	232.715	244.764	283.049	260.157	716	222.689	262.656	311.018	366.838	pSymA
SM_RS26650	373.905	357.532	273.187	263.886	360.323	317.969	1087	334.875	314.059	308.072	288.923	pSymA
SM_RS29310	533.364	596.256	509.275	644.417	723.25	670.976	1774	546.299	679.548	307.947	383.06	pSymA
SM_RS31070	218.844	209.856	198.988	165.407	199.697	247.893	680	209.229	204.332	307.69	300.489	pSymA
SM_RS26110	226.542	237.614	230.467	185.485	213.589	220.739	755	231.541	206.604	306.677	273.648	pSymA
SM_RS25575	500.372	516.311	491.288	534.464	621.665	608.784	1640	502.657	588.304	306.498	358.722	pSymA
SM_RS26405	214.445	207.635	219.224	233.29	250.923	250.521	698	213.768	244.912	306.258	350.876	pSymA
SM_RS29150	109.972	133.242	69.7021	116.645	131.974	134.02	341	104.305	127.546	305.88	374.036	pSymA
SM_RS27845	248.537	287.58	232.715	255.281	283.917	275.048	842	256.277	271.415	304.367	322.346	pSymA
SM_RS26120	277.129	274.256	254.076	242.851	240.505	263.66	887	268.487	249.005	302.691	280.728	pSymA
SM_RS30490	240.839	282.028	258.572	232.334	275.234	269.792	863	260.48	259.12	301.83	300.255	pSymA
SM_RS30975	793.998	919.367	720.63	716.125	843.936	838.282	2690	811.332	799.448	301.61	297.193	pSymA
SM_RS31060	153.961	183.207	139.404	152.977	144.129	143.656	527	158.857	146.921	301.437	278.787	pSymA
SM_RS28585	294.725	263.152	291.175	280.14	232.69	254.025	941	283.017	255.618	300.762	271.645	pSymA
SM_RS29680	545.461	508.539	381.113	331.769	387.238	398.556	1592	478.371	372.521	300.484	233.996	pSymA
SM_RS28620	475.079	512.98	500.281	458.932	498.374	611.412	1652	496.114	522.906	300.311	316.529	pSymA
SM_RS29505	210.046	244.276	249.579	201.739	251.792	236.506	782	234.634	230.012	300.043	294.133	pSymA
SM_RS27655	164.958	119.917	154.019	170.187	156.285	149.787	488	146.298	158.753	299.791	325.313	pSymA
SM_RS31065	133.066	133.242	104.553	129.075	136.315	120.005	413	123.62	128.465	299.323	311.053	pSymA
SM_RS26940	461.882	443.028	414.84	365.233	372.478	439.726	1472	439.917	392.479	298.857	266.63	pSymA
SM_RS25210	329.916	316.449	322.653	326.989	363.796	374.906	1082	323.006	355.23	298.527	328.309	pSymA
SM_RS30110	234.24	226.511	158.516	180.704	243.109	231.25	692	206.422	218.355	298.298	315.541	pSymA
SM_RS31145	364.007	370.856	321.529	358.541	320.383	355.635	1184	352.131	344.853	297.408	291.261	pSymA
SM_RS28645	223.243	228.731	229.343	236.159	243.109	177.817	764	227.106	219.028	297.259	286.686	pSymA
SM_RS32280	65.9832	66.6208	60.7083	92.7425	71.1963	63.9442	217	64.4374	75.961	296.947	350.051	pSymA
SM_RS27090	565.256	616.242	530.636	532.552	606.037	640.318	1925	570.711	592.969	296.473	308.036	pSymA
SM_RS30125	216.645	190.98	228.218	214.168	257.001	270.668	716	211.948	247.279	296.016	345.362	pSymA
SM_RS25260	112.171	123.248	104.553	103.26	113.74	120.881	383	113.324	112.627	295.886	294.065	pSymA
SM_RS24755	575.153	604.029	595.841	560.279	669.419	714.774	2000	591.674	648.157	295.837	324.079	pSymA
SM_RS27900	587.25	586.263	526.139	544.982	611.246	574.622	1919	566.551	576.95	295.232	300.651	pSymA
SM_RS28330	190.252	180.987	194.491	207.475	191.883	233.878	641	188.576	211.079	294.191	329.296	pSymA
SM_RS28255	192.451	236.504	188.87	174.968	224.876	190.081	701	205.942	196.642	293.783	280.516	pSymA
SM_RS32275	29.6924	25.538	12.3665	21.0344	24.3109	19.2709	77	22.5323	21.5387	292.627	279.724	pSymA
SM_RS24890	208.947	224.29	170.883	195.046	227.481	198.84	689	201.373	207.122	292.269	300.613	pSymA
SM_RS32155	29.6924	51.076	33.7268	39.2004	34.7299	42.0455	131	38.1651	38.6586	291.336	295.104	pSymA
SM_RS30005	162.759	204.304	188.87	192.178	223.14	209.352	638	185.311	208.223	290.456	326.368	pSymA
SM_RS24875	357.409	384.18	300.169	273.447	356.85	322.349	1196	347.253	317.548	290.345	265.509	pSymA
SM_RS29800	486.076	501.877	405.846	345.155	350.772	346	1610	464.6	347.309	288.571	215.72	pSymA
SM_RS27605	116.57	136.573	137.156	99.4352	101.585	129.64	452	130.1	110.22	287.831	243.85	pSymA
SM_RS25835	360.708	336.435	291.175	341.331	371.61	416.951	1145	329.439	376.631	287.72	328.935	pSymA
SM_RS29795	218.844	239.835	154.019	125.25	131.974	136.648	713	204.233	131.291	286.441	184.138	pSymA
SM_RS25275	280.429	276.476	228.218	264.842	274.366	303.954	914	261.708	281.054	286.332	307.499	pSymA
SM_RS28675	266.132	339.766	285.554	253.369	321.252	262.784	1043	297.151	279.135	284.9	267.627	pSymA
SM_RS25475	288.127	252.049	303.542	267.71	296.941	316.217	995	281.239	293.623	282.652	295.098	pSymA
SM_RS27660	182.553	164.331	177.628	153.933	158.889	159.423	620	174.838	157.415	281.996	253.895	pSymA
SM_RS24745	406.896	419.711	351.883	294.481	329.934	374.906	1400	392.83	333.107	280.593	237.934	pSymA
SM_RS32125	89.0773	93.2691	76.4475	70.752	56.4361	84.091	308	86.2646	70.4264	280.08	228.657	pSymA
SM_RS25675	80.2795	75.5036	84.3171	91.7864	87.693	85.8429	287	80.0334	88.4408	278.862	308.156	pSymA
SM_RS28705	197.95	253.159	179.876	202.695	219.667	195.336	755	210.328	205.899	278.581	272.714	pSymA
SM_RS30380	293.625	292.021	297.92	222.773	224.876	240.01	1061	294.522	229.22	277.589	216.041	pSymA
SM_RS27880	250.736	275.366	247.33	277.271	276.971	282.931	929	257.811	279.058	277.514	300.385	pSymA
SM_RS27675	571.854	618.463	562.114	536.377	596.486	557.103	2117	584.144	563.322	275.93	266.094	pSymA
SM_RS24750	217.744	223.18	213.603	187.397	230.954	252.273	794	218.176	223.541	274.781	281.538	pSymA
SM_RS30525	320.018	358.642	365.374	294.481	310.833	339.868	1268	348.012	315.061	274.457	248.47	pSymA
SM_RS25015	277.129	237.614	229.343	188.353	174.518	225.119	914	248.029	195.997	271.366	214.438	pSymA
SM_RS28525	229.841	178.766	224.846	185.485	176.254	168.182	779	211.151	176.64	271.054	226.753	pSymA
SM_RS27925	250.736	274.256	291.175	259.105	255.265	268.916	1004	272.056	261.095	270.972	260.055	pSymA
SM_RS28470	389.301	387.511	372.119	354.716	363.796	400.308	1415	382.977	372.94	270.655	263.562	pSymA
SM_RS26935	287.027	274.256	302.417	292.569	309.964	326.729	1079	287.9	309.754	266.821	287.075	pSymA
SM_RS30820	106.673	126.58	105.677	69.7959	79.0105	82.3391	425	112.977	77.0485	265.827	181.291	pSymA
SM_RS30645	380.503	337.545	288.927	353.76	367.269	439.726	1271	335.658	386.918	264.09	304.42	pSymA
SM_RS31025	357.409	363.083	351.883	324.121	369.005	420.455	1370	357.459	371.194	260.919	270.944	pSymA
SM_RS26075	159.459	189.869	145.025	159.67	161.494	173.438	632	164.785	164.867	260.735	260.866	pSymA
SM_RS26645	227.642	256.49	164.137	187.397	229.217	238.258	830	216.09	218.291	260.349	263.001	pSymA
SM_RS28405	52.7865	48.8553	40.4722	49.7176	60.7773	58.6885	182	47.3713	56.3945	260.282	309.86	pSymA
SM_RS28165	160.559	198.752	174.255	147.241	184.937	153.291	686	177.855	161.823	259.265	235.893	pSymA
SM_RS27740	145.163	138.793	123.665	121.426	142.393	139.276	527	135.874	134.365	257.825	254.961	pSymA
SM_RS25930	101.174	106.593	113.547	127.162	108.531	100.734	416	107.105	112.142	257.464	269.573	pSymA
SM_RS25290	398.099	395.283	321.529	388.18	424.573	479.144	1448	371.637	430.632	256.655	297.398	pSymA
SM_RS25010	238.639	203.193	186.622	198.87	159.758	214.607	821	209.485	191.078	255.158	232.739	pSymA
SM_RS28595	240.839	264.263	231.591	255.281	264.815	252.273	965	245.564	257.456	254.471	266.794	pSymA
SM_RS30435	334.315	343.097	308.038	266.754	309.964	305.706	1301	328.483	294.141	252.485	226.089	pSymA
SM_RS28345	261.733	258.711	203.485	259.105	284.785	287.311	959	241.31	277.067	251.626	288.913	pSymA
SM_RS28520	300.223	243.166	314.784	254.325	241.373	257.529	1148	286.058	251.075	249.179	218.707	pSymA
SM_RS26350	412.395	450.801	373.244	392.96	421.968	382.789	1655	412.146	399.239	249.031	241.232	pSymA
SM_RS25780	328.816	280.918	287.802	288.745	293.468	287.311	1202	299.179	289.841	248.901	241.132	pSymA
SM_RS26525	190.252	237.614	207.982	187.397	225.744	250.521	854	211.949	221.221	248.184	259.041	pSymA
SM_RS25845	195.75	194.311	193.367	157.758	191.014	176.942	788	194.476	175.238	246.797	222.383	pSymA
SM_RS27905	344.212	330.883	328.275	348.023	321.252	310.962	1361	334.457	326.745	245.743	240.078	pSymA
SM_RS29390	333.215	344.208	354.132	312.647	322.988	352.131	1400	343.851	329.256	245.608	235.183	pSymA
SM_RS29605	85.7781	85.4967	82.0686	95.6108	64.2503	70.0759	344	84.4478	76.6457	245.488	222.807	pSymA
SM_RS32075	43.9888	41.0828	62.9568	51.6298	44.2806	52.5569	201	49.3428	49.4891	245.487	246.214	pSymA
SM_RS27060	213.346	269.814	238.336	227.554	270.025	240.01	980	240.499	245.863	245.407	250.88	pSymA
SM_RS25670	141.864	147.676	155.143	129.075	144.129	141.904	608	148.228	138.369	243.796	227.581	pSymA
SM_RS26115	129.767	135.462	113.547	96.5669	105.058	127.012	518	126.259	109.546	243.743	211.478	pSymA
SM_RS31035	233.141	244.276	209.106	207.475	247.451	248.769	944	228.841	234.565	242.416	248.48	pSymA
SM_RS29470	256.235	249.828	246.206	227.554	257.869	310.086	1037	250.756	265.17	241.809	255.708	pSymA
SM_RS30325	72.5815	63.2898	66.3294	97.523	59.9091	72.7037	280	67.4002	76.7119	240.715	273.971	pSymA
SM_RS25020	235.34	234.283	224.846	155.846	177.122	208.476	962	231.49	180.481	240.634	187.61	pSymA
SM_RS28945	181.454	148.786	150.647	192.178	205.775	246.141	668	160.296	214.698	239.963	321.404	pSymA
SM_RS29015	310.121	330.883	292.299	279.184	295.204	289.939	1298	311.101	288.109	239.677	221.964	pSymA
SM_RS25895	173.756	214.297	181.001	187.397	197.96	219.863	806	189.684	201.74	235.341	250.298	pSymA
SM_RS28730	243.038	198.752	250.703	257.193	230.954	268.04	992	230.831	252.062	232.693	254.095	pSymA
SM_RS26100	221.044	224.29	214.728	180.704	171.045	182.197	947	220.02	177.982	232.334	187.943	pSymA
SM_RS30580	174.855	179.876	140.528	159.67	174.518	174.314	713	165.087	169.5	231.538	237.729	pSymA
SM_RS29645	467.381	468.566	384.486	348.979	414.154	414.323	1901	440.144	392.486	231.533	206.463	pSymA
SM_RS27875	64.8835	86.607	48.3418	78.4009	56.4361	64.8202	290	66.6108	66.5524	229.692	229.491	pSymA
SM_RS30175	229.841	229.842	192.243	243.808	203.17	282.055	950	217.309	243.011	228.746	255.801	pSymA
SM_RS29445	234.24	298.683	195.616	220.861	243.978	296.07	1064	242.846	253.636	228.239	238.38	pSymA
SM_RS29810	226.542	215.407	148.398	141.504	188.41	142.78	863	196.783	157.564	228.021	182.578	pSymA
SM_RS29460	234.24	237.614	259.697	233.29	284.785	291.691	1070	243.85	269.922	227.898	252.264	pSymA
SM_RS29880	144.063	112.145	111.299	91.7864	100.717	93.7265	540	122.502	95.4098	226.856	176.685	pSymA
SM_RS27700	92.3765	112.145	109.05	102.304	77.274	105.114	461	104.524	94.8971	226.733	205.851	pSymA
SM_RS27050	223.243	202.083	214.728	135.767	130.237	209.352	941	213.351	158.452	226.728	168.387	pSymA
SM_RS27170	196.85	173.214	184.373	93.6986	115.477	122.633	818	184.812	110.603	225.932	135.211	pSymA
SM_RS31055	159.459	186.538	141.653	148.197	169.308	176.942	722	162.55	164.816	225.139	228.276	pSymA
SM_RS30350	270.531	227.621	205.734	198.87	256.133	211.104	1043	234.629	222.036	224.956	212.882	pSymA
SM_RS29705	204.548	203.193	205.734	222.773	237.9	323.225	911	204.492	261.299	224.469	286.827	pSymA
SM_RS25315	45.0885	84.3864	49.466	69.7959	65.9868	68.324	266	59.647	68.0355	224.237	255.773	pSymA
SM_RS26610	97.8751	109.924	107.926	106.128	111.136	110.369	470	105.242	109.211	223.919	232.364	pSymA
SM_RS28490	53.8863	63.2898	55.0872	42.0688	38.2029	32.4101	257	57.4211	37.5606	223.428	146.15	pSymA
SM_RS29735	306.822	294.242	276.56	291.613	325.593	303.954	1310	292.541	307.053	223.314	234.392	pSymA
SM_RS27030	53.8863	26.6483	35.9753	29.6393	41.6759	29.7822	174	38.8366	33.6992	223.199	193.673	pSymA
SM_RS25195	175.955	185.428	159.64	204.607	179.727	214.607	785	173.674	199.647	221.241	254.328	pSymA
SM_RS30430	122.069	176.545	130.41	120.47	149.339	123.509	650	143.008	131.106	220.013	201.701	pSymA
SM_RS26360	42.8891	41.0828	28.1057	32.5077	30.3887	32.4101	170	37.3592	31.7688	219.76	186.875	pSymA
SM_RS28530	254.035	257.6	237.212	263.886	237.9	238.258	1142	249.616	246.681	218.578	216.008	pSymA
SM_RS30945	462.982	434.146	433.952	363.321	438.465	367.898	2033	443.693	389.895	218.246	191.783	pSymA
SM_RS25990	222.143	218.738	223.721	214.168	206.643	211.979	1016	221.534	210.93	218.046	207.608	pSymA
SM_RS28340	196.85	217.628	175.38	243.808	228.349	223.367	905	196.619	231.841	217.259	256.178	pSymA
SM_RS25245	193.551	220.959	205.734	193.134	230.954	247.017	953	206.748	223.702	216.944	234.734	pSymA
SM_RS32285	49.4874	76.6139	43.8449	44.9371	52.0948	75.3315	263	56.6487	57.4545	215.394	218.458	pSymA
SM_RS32210	79.1798	61.0691	67.4537	80.3131	61.6456	50.805	322	69.2342	64.2545	215.013	199.548	pSymA
SM_RS29315	145.163	141.014	125.914	149.153	193.619	143.656	641	137.364	162.143	214.296	252.952	pSymA
SM_RS26250	375.004	420.821	418.213	416.863	433.255	477.392	1889	404.68	442.503	214.23	234.253	pSymA
SM_RS30920	237.539	262.042	256.324	248.588	241.373	251.397	1178	251.968	247.119	213.895	209.779	pSymA
SM_RS32120	48.3877	57.738	47.2176	32.5077	29.5204	39.4177	239	51.1144	33.8153	213.868	141.486	pSymA
SM_RS24915	210.046	239.835	179.876	207.475	240.505	252.273	983	209.919	233.418	213.55	237.454	pSymA
SM_RS32315	30.7922	28.869	28.1057	30.5955	23.4427	19.2709	137	29.2556	24.4363	213.545	178.367	pSymA
SM_RS27825	149.562	159.89	120.292	145.328	146.734	136.648	674	143.248	142.903	212.534	212.023	pSymA
SM_RS29830	224.343	215.407	187.746	210.344	230.954	266.288	992	209.165	235.862	210.852	237.764	pSymA
SM_RS30955	127.567	147.676	133.783	101.347	115.477	93.7265	647	136.342	103.517	210.73	159.995	pSymA
SM_RS29745	207.847	260.931	238.336	218.949	288.258	269.792	1124	235.705	259	209.702	230.427	pSymA
SM_RS30615	331.016	333.104	355.256	330.813	341.221	334.612	1622	339.792	335.549	209.489	206.874	pSymA
SM_RS27665	513.569	508.539	464.306	424.512	476.668	499.29	2375	495.471	466.823	208.62	196.557	pSymA
SM_RS28035	156.16	174.324	184.373	142.46	142.393	157.671	824	171.619	147.508	208.276	179.014	pSymA
SM_RS28590	324.417	290.911	326.026	336.55	289.995	326.729	1511	313.785	317.758	207.667	210.296	pSymA
SM_RS26355	135.266	186.538	146.15	121.426	171.045	162.926	752	155.984	151.799	207.426	201.86	pSymA
SM_RS27160	101.174	91.0484	116.92	88.918	100.717	93.7265	497	103.047	94.4537	207.339	190.048	pSymA
SM_RS24870	223.243	263.152	287.802	235.203	290.863	284.683	1245	258.066	270.25	207.282	217.068	pSymA
SM_RS26930	164.958	164.331	166.386	147.241	177.991	153.291	800	165.225	159.507	206.531	199.384	pSymA
SM_RS28760	78.0801	68.8415	79.8202	84.1375	72.0645	77.0834	368	75.5806	77.7618	205.382	211.309	pSymA
SM_RS27860	464.082	476.339	490.163	453.195	490.56	535.204	2324	476.861	492.986	205.19	212.128	pSymA
SM_RS30530	185.853	202.083	210.231	186.441	187.541	199.716	974	199.389	191.233	204.711	196.338	pSymA
SM_RS29875	142.964	126.58	100.056	108.996	113.74	85.8429	602	123.2	102.86	204.651	170.864	pSymA
SM_RS25625	116.57	113.255	105.677	125.25	113.74	99.8581	548	111.834	112.95	204.077	206.112	pSymA
SM_RS28710	210.046	258.711	213.603	215.124	257.001	233.878	1115	227.454	235.335	203.994	211.062	pSymA
SM_RS28275	138.565	169.883	98.9321	93.6986	122.423	97.2302	671	135.793	104.451	202.374	155.664	pSymA
SM_RS31485	39.5899	36.6414	30.3542	21.9905	42.5441	28.0303	176	35.5285	30.855	201.866	175.312	pSymA
SM_RS25165	199.049	185.428	221.473	234.246	253.528	310.962	1004	201.983	266.245	201.179	265.185	pSymA
SM_RS26245	103.374	65.5105	88.814	65.9715	83.3517	70.0759	428	85.8994	73.133	200.699	170.872	pSymA
SM_RS28250	46.1882	51.076	42.7207	61.1909	56.4361	48.1771	233	46.6616	55.268	200.264	237.202	pSymA
SM_RS29375	170.457	176.545	188.87	163.494	184.068	184.825	893	178.624	177.463	200.027	198.726	pSymA
SM_RS28260	446.486	534.077	455.312	414.951	419.363	413.448	2396	478.625	415.921	199.76	173.59	pSymA
SM_RS28535	207.847	207.635	193.367	169.231	185.805	189.205	1016	202.95	181.414	199.754	178.557	pSymA
SM_RS27210	212.246	269.814	230.467	210.344	250.923	253.149	1190	237.509	238.139	199.587	200.117	pSymA
SM_RS28240	59.3849	62.1794	66.3294	62.147	75.5375	83.2151	314	62.6312	73.6332	199.463	234.501	pSymA
SM_RS28880	90.177	114.366	95.5594	66.9276	58.1726	74.4556	503	100.034	66.5186	198.875	132.244	pSymA
SM_RS25530	183.653	183.207	131.535	125.25	142.393	168.182	836	166.132	145.275	198.722	173.774	pSymA
SM_RS30590	122.069	185.428	132.659	119.514	143.261	154.167	740	146.719	138.98	198.268	187.811	pSymA
SM_RS27810	150.662	178.766	159.64	164.451	180.595	204.096	824	163.023	183.047	197.843	222.145	pSymA
SM_RS26780	149.562	137.683	110.174	89.8742	116.345	91.9746	671	132.473	99.398	197.426	148.134	pSymA
SM_RS26265	146.263	156.559	119.168	102.304	138.92	120.881	713	140.663	120.701	197.284	169.287	pSymA
SM_RS24830	201.249	174.324	155.143	184.529	179.727	207.6	899	176.906	190.619	196.78	212.034	pSymA
SM_RS27795	150.662	132.131	165.262	128.118	141.524	133.144	764	149.351	134.262	195.486	175.736	pSymA
SM_RS27025	104.473	96.6002	89.9382	104.216	100.717	120.881	500	97.0039	108.604	194.008	217.209	pSymA
SM_RS29805	203.448	198.752	150.647	116.645	177.991	148.035	950	184.282	147.557	193.981	155.323	pSymA
SM_RS32320	158.36	158.78	134.907	133.855	151.075	163.802	779	150.682	149.577	193.43	192.012	pSymA
SM_RS30880	86.8779	73.2829	66.3294	61.1909	88.5612	56.0607	392	75.4967	68.6043	192.594	175.011	pSymA
SM_RS27035	72.5815	55.5173	53.9629	58.3226	61.6456	63.9442	317	60.6873	61.3041	191.442	193.388	pSymA
SM_RS30970	141.864	143.235	111.299	119.514	115.477	164.678	692	132.132	133.223	190.943	192.519	pSymA
SM_RS30130	171.556	166.552	114.671	107.084	128.501	146.283	791	150.927	127.289	190.805	160.922	pSymA
SM_RS28610	179.254	178.766	222.597	159.67	158.889	183.073	1016	193.539	167.211	190.491	164.578	pSymA
SM_RS25995	162.759	174.324	142.777	142.46	164.099	168.182	842	159.953	158.247	189.968	187.942	pSymA
SM_RS27850	241.938	245.387	224.846	246.676	227.481	235.63	1250	237.39	236.596	189.912	189.276	pSymA
SM_RS24880	144.063	163.221	137.156	150.109	183.2	145.407	785	148.147	159.572	188.722	203.277	pSymA
SM_RS27040	76.9804	53.2966	55.0872	61.1909	75.5375	57.8126	329	61.7881	64.847	187.806	197.103	pSymA
SM_RS29480	182.553	184.318	193.367	130.987	217.062	228.622	995	186.746	192.224	187.685	193.19	pSymA
SM_RS25045	149.562	194.311	169.758	153.933	179.727	172.562	917	171.21	168.741	186.707	184.014	pSymA
SM_RS29330	134.166	93.2691	75.3233	109.952	101.585	105.99	541	100.919	105.842	186.542	195.642	pSymA
SM_RS30070	150.662	177.655	168.634	140.548	158.889	164.678	890	165.65	154.705	186.124	173.826	pSymA
SM_RS30310	170.457	199.862	187.746	182.617	171.045	211.979	1001	186.022	188.547	185.836	188.359	pSymA
SM_RS32110	54.986	59.9587	49.466	52.5859	46.0171	64.8202	296	54.8036	54.4744	185.147	184.035	pSymA
SM_RS28310	244.138	240.945	213.603	256.237	243.109	259.281	1262	232.895	252.876	184.545	200.377	pSymA
SM_RS27840	188.052	219.849	184.373	196.958	208.379	225.995	1073	197.425	210.444	183.993	196.127	pSymA
SM_RS27805	536.663	489.663	463.182	494.308	547.864	577.25	2699	496.503	539.807	183.958	200.003	pSymA
SM_RS29280	237.539	266.483	212.479	316.472	392.448	356.511	1304	238.834	355.143	183.155	272.349	pSymA
SM_RS25065	305.722	267.594	323.778	377.663	304.755	454.617	1634	299.031	379.012	183.006	231.953	pSymA
SM_RS29815	301.323	296.463	310.287	222.773	266.552	233.878	1655	302.691	241.068	182.895	145.66	pSymA
SM_RS28955	392.6	405.277	367.623	388.18	452.357	483.523	2126	388.5	441.353	182.737	207.598	pSymA
SM_RS24735	131.966	141.014	102.305	132.899	147.602	157.671	686	125.095	146.057	182.354	212.911	pSymA
SM_RS26725	76.9804	94.3795	106.802	108.996	67.7233	99.8581	509	92.7205	92.1926	182.162	181.125	pSymA
SM_RS26925	147.362	172.104	158.516	167.319	156.285	192.709	875	159.327	172.104	182.089	196.69	pSymA
SM_RS29840	117.67	109.924	98.9321	102.304	104.19	106.866	598	108.842	104.453	182.01	174.671	pSymA
SM_RS29435	64.8835	65.5105	61.8325	52.5859	45.1489	68.324	353	64.0755	55.3529	181.517	156.807	pSymA
SM_RS29265	45.0885	47.7449	43.8449	28.6832	40.8076	44.6734	251	45.5594	38.0547	181.512	151.613	pSymA
SM_RS28125	83.5787	118.807	115.795	84.1375	86.8247	124.385	585	106.06	98.449	181.3	168.289	pSymA
SM_RS30105	108.872	97.7105	69.7021	68.8398	96.3755	85.8429	511	92.095	83.6861	180.225	163.769	pSymA
SM_RS30030	51.6868	27.7587	31.4784	39.2004	49.4901	38.5417	206	36.9746	42.4107	179.488	205.877	pSymA
SM_RS28245	159.459	183.207	156.268	168.275	195.356	213.731	935	166.311	192.454	177.873	205.833	pSymA
SM_RS28875	98.9748	105.483	87.6898	58.3226	74.6693	77.0834	548	97.3825	70.0251	177.705	127.783	pSymA
SM_RS28280	94.5759	101.042	78.696	69.7959	71.1963	55.1847	518	91.4378	65.3923	176.521	126.24	pSymA
SM_RS25715	39.5899	41.0828	47.2176	58.3226	53.8313	65.6961	242	42.6301	59.2833	176.157	244.973	pSymA
SM_RS27410	138.565	182.097	141.653	141.504	168.44	161.174	875	154.105	157.039	176.12	179.474	pSymA
SM_RS28320	142.964	147.676	152.895	141.504	172.781	190.081	842	147.845	168.122	175.588	199.67	pSymA
SM_RS32220	54.986	51.076	68.5779	61.1909	57.3043	58.6885	332	58.2133	59.0613	175.341	177.895	pSymA
SM_RS29925	50.5871	43.3035	39.348	28.6832	32.9934	49.0531	257	44.4129	36.9099	172.813	143.618	pSymA
SM_RS29135	74.7809	47.7449	42.7207	31.5516	41.6759	28.0303	320	55.0822	33.7526	172.132	105.477	pSymA
SM_RS28040	97.8751	149.897	113.547	304.042	338.616	354.759	701	120.44	332.473	171.811	474.283	pSymA
SM_RS29865	526.766	581.822	491.288	548.806	691.993	532.576	3110	533.292	591.125	171.476	190.072	pSymA
SM_RS25645	140.764	121.028	129.286	106.128	143.261	158.547	761	130.359	135.978	171.3	178.684	pSymA
SM_RS29440	170.457	206.525	173.131	174.968	242.241	172.562	1082	183.371	196.59	169.474	181.691	pSymA
SM_RS28770	75.8807	99.9312	59.5841	77.4448	84.22	86.7189	464	78.4653	82.7945	169.106	178.437	pSymA
SM_RS27385	128.667	131.021	142.777	128.118	130.237	118.253	794	134.155	125.536	168.961	158.106	pSymA
SM_RS27260	42.8891	46.6346	31.4784	33.4638	35.5981	17.519	239	40.334	28.8603	168.762	120.754	pSymA
SM_RS28230	151.761	125.469	150.647	132.899	132.842	148.911	854	142.626	138.217	167.009	161.847	pSymA
SM_RS28575	221.044	263.152	265.318	214.168	223.14	253.149	1496	249.838	230.152	167.004	153.845	pSymA
SM_RS28750	87.9776	78.8346	59.5841	90.8303	100.717	102.486	452	75.4654	98.011	166.959	216.838	pSymA
SM_RS28515	150.662	127.69	150.647	152.021	133.71	134.02	857	142.999	139.917	166.86	163.264	pSymA
SM_RS28395	224.343	158.78	213.603	174.968	180.595	185.701	1202	198.909	180.421	165.481	150.101	pSymA
SM_RS30375	54.986	63.2898	53.9629	67.8837	65.9868	63.0683	347	57.4129	65.6462	165.455	189.182	pSymA
SM_RS26985	214.445	197.642	139.404	172.099	204.906	184.825	1112	183.83	187.277	165.315	168.415	pSymA
SM_RS28430	67.0829	69.9518	48.3418	72.6642	65.1186	84.967	374	61.7922	74.2499	165.22	198.529	pSymA
SM_RS25950	40.6896	54.407	40.4722	60.2348	36.4664	64.8202	275	45.1896	53.8405	164.326	195.783	pSymA
SM_RS29720	130.867	154.338	159.64	107.084	158.889	162.05	903	148.282	142.675	164.21	158.001	pSymA
SM_RS28720	115.471	124.359	94.4351	100.391	110.267	97.2302	680	111.422	102.63	163.855	150.926	pSymA
SM_RS28725	216.645	224.29	198.988	230.422	240.505	240.886	1304	213.308	237.271	163.58	181.956	pSymA
SM_RS27530	34.0913	25.538	24.733	22.9466	45.1489	29.7822	173	28.1208	32.6259	162.548	188.589	pSymA
SM_RS30190	189.152	165.442	167.51	172.099	211.852	242.638	1076	174.034	208.863	161.742	194.111	pSymA
SM_RS30405	184.753	178.766	140.528	112.821	173.649	131.392	1040	168.016	139.287	161.554	133.93	pSymA
SM_RS31010	259.534	238.725	221.473	239.983	278.707	241.762	1487	239.91	253.484	161.339	170.467	pSymA
SM_RS25105	345.312	327.552	300.169	262.93	336.012	339.868	2012	324.344	312.936	161.205	155.535	pSymA
SM_RS27370	166.058	207.635	230.467	247.632	271.761	227.747	1253	201.386	249.047	160.723	198.76	pSymA
SM_RS27485	64.8835	68.8415	75.3233	87.0058	81.6153	84.091	434	69.6827	84.2374	160.559	194.095	pSymA
SM_RS26600	146.263	180.987	156.268	131.943	133.71	150.663	1004	161.172	138.772	160.53	138.219	pSymA
SM_RS30585	137.465	148.786	137.156	143.416	159.758	192.709	881	141.136	165.294	160.199	187.621	pSymA
SM_RS25590	144.063	149.897	138.28	110.909	145.866	151.539	900	144.08	136.104	160.089	151.227	pSymA
SM_RS28935	116.57	89.9381	120.292	156.802	191.883	230.374	683	108.934	193.02	159.493	282.606	pSymA
SM_RS28965	151.761	158.78	150.647	134.811	172.781	155.919	965	153.729	154.504	159.305	160.108	pSymA
SM_RS25460	169.357	137.683	172.007	152.977	183.2	153.291	1004	159.682	163.156	159.046	162.506	pSymA
SM_RS28745	375.004	414.159	364.25	422.6	427.178	481.771	2420	384.471	443.85	158.872	183.409	pSymA
SM_RS29175	101.174	108.814	132.659	106.128	112.872	148.911	719	114.216	122.637	158.854	170.566	pSymA
SM_RS29305	299.124	245.387	248.454	275.359	330.802	299.574	1667	264.322	301.912	158.561	181.111	pSymA
SM_RS30365	189.152	182.097	201.237	149.153	164.099	189.205	1223	190.828	167.485	156.033	136.946	pSymA
SM_RS30010	211.146	184.318	183.249	174.968	191.883	169.058	1238	192.904	178.636	155.819	144.294	pSymA
SM_RS25325	117.67	108.814	116.92	103.26	123.291	150.663	737	114.468	125.738	155.316	170.608	pSymA
SM_RS27915	127.567	126.58	130.41	126.206	131.974	134.02	827	128.186	130.733	155.001	158.081	pSymA
SM_RS25280	153.961	147.676	136.032	174.012	156.285	204.096	947	145.889	178.131	154.054	188.1	pSymA
SM_RS31095	89.0773	101.042	74.199	81.2692	84.22	108.618	572	88.106	91.3689	154.031	159.736	pSymA
SM_RS28580	170.457	157.669	148.398	150.109	135.447	181.321	1034	158.841	155.626	153.618	150.508	pSymA
SM_RS27670	109.972	95.4898	104.553	74.5764	98.112	87.5948	674	103.338	86.7611	153.321	128.726	pSymA
SM_RS25565	230.941	194.311	267.566	201.739	256.133	225.119	1526	230.939	227.663	151.336	149.19	pSymA
SM_RS25620	134.166	85.4967	120.292	119.514	157.153	127.888	749	113.318	134.852	151.293	180.042	pSymA
SM_RS27165	138.565	179.876	150.647	157.758	125.028	150.663	1037	156.362	144.483	150.783	139.328	pSymA
SM_RS26505	262.833	265.373	266.442	292.569	303.887	295.195	1757	264.883	297.217	150.758	169.161	pSymA
SM_RS30180	159.459	143.235	136.032	145.328	166.703	170.81	971	146.242	160.947	150.61	165.754	pSymA
SM_RS26275	345.312	391.952	368.747	354.716	382.029	415.199	2459	368.67	383.981	149.927	156.153	pSymA
SM_RS26545	170.457	163.221	179.876	196.958	174.518	245.265	1145	171.185	205.58	149.506	179.546	pSymA
SM_RS30335	223.243	244.276	177.628	191.222	237.032	257.529	1439	215.049	228.594	149.443	158.856	pSymA
SM_RS30940	189.152	178.766	154.019	135.767	145.866	134.02	1166	173.979	138.551	149.21	118.826	pSymA
SM_RS30610	47.2879	39.9725	44.9691	44.9371	54.6996	46.4253	296	44.0765	48.6873	148.907	164.484	pSymA
SM_RS32145	128.667	157.669	142.777	148.197	151.943	160.299	963	143.038	153.48	148.534	159.376	pSymA
SM_RS26605	151.761	159.89	121.417	128.118	119.818	126.137	974	144.356	124.691	148.209	128.02	pSymA
SM_RS28050	388.201	401.946	322.653	913.083	1043.63	1038	2504	370.933	998.238	148.136	398.657	pSymA
SM_RS25695	100.074	73.2829	103.429	53.5421	115.477	103.362	623	92.2621	90.7936	148.093	145.736	pSymA
SM_RS30370	293.625	234.283	195.616	242.851	237.032	298.698	1631	241.175	259.527	147.869	159.121	pSymA
SM_RS28930	479.478	473.008	464.306	568.884	536.577	640.318	3215	472.264	581.926	146.894	181.004	pSymA
SM_RS29200	233.141	216.518	243.957	176.88	181.464	170.81	1577	231.205	176.385	146.611	111.848	pSymA
SM_RS31085	350.811	328.663	286.678	294.481	341.221	351.255	2198	322.05	328.986	146.52	149.675	pSymA
SM_RS28570	260.634	188.759	249.579	227.554	230.954	253.149	1595	232.99	237.219	146.075	148.727	pSymA
SM_RS27510	71.4818	56.6277	56.2114	57.3665	48.6219	70.0759	422	61.4403	58.6881	145.593	139.071	pSymA
SM_RS28550	219.944	253.159	212.479	229.466	228.349	200.592	1571	228.527	219.469	145.466	139.7	pSymA
SM_RS27960	62.684	66.6208	35.9753	50.6737	48.6219	52.5569	380	55.0934	50.6175	144.983	133.204	pSymA
SM_RS26415	46.1882	67.7312	52.8387	43.0249	54.6996	49.0531	386	55.586	48.9258	144.005	126.751	pSymA
SM_RS27575	52.7865	35.5311	67.4537	44.9371	59.0408	60.4404	362	51.9238	54.8061	143.436	151.398	pSymA
SM_RS26990	136.365	123.248	118.044	90.8303	111.136	118.253	878	125.886	106.74	143.378	121.571	pSymA
SM_RS29855	68.1826	99.9312	86.5656	84.1375	101.585	112.121	593	84.8931	99.2813	143.159	167.422	pSymA
SM_RS30345	48.3877	59.9587	58.4599	57.3665	64.2503	53.4328	389	55.6021	58.3499	142.936	150	pSymA
SM_RS25285	152.861	117.697	133.783	147.241	131.974	172.562	947	134.78	150.592	142.323	159.02	pSymA
SM_RS29905	227.642	249.828	176.504	210.344	224.876	188.329	1535	217.991	207.85	142.014	135.407	pSymA
SM_RS25320	98.9748	143.235	112.423	111.865	154.548	142.78	842	118.211	136.397	140.393	161.992	pSymA
SM_RS25660	69.2823	79.945	42.7207	58.3226	41.6759	56.0607	457	63.9827	52.0197	140.006	113.829	pSymA
SM_RS28975	235.34	195.421	195.616	182.617	191.883	203.22	1493	208.792	192.573	139.847	128.984	pSymA
SM_RS28735	200.149	224.29	218.1	205.563	197.092	219.863	1535	214.18	207.506	139.531	135.183	pSymA
SM_RS28915	59.3849	38.8621	28.1057	54.4982	41.6759	51.6809	302	42.1176	49.285	139.462	163.195	pSymA
SM_RS28225	172.656	156.559	160.765	165.407	131.974	144.531	1172	163.326	147.304	139.357	125.686	pSymA
SM_RS25515	27.493	34.4208	31.4784	23.9027	25.1792	36.7898	224	31.1307	28.6239	138.976	127.785	pSymA
SM_RS26815	20.8947	24.4276	17.9876	39.2004	23.4427	28.0303	152	21.1033	30.2245	138.838	198.845	pSymA
SM_RS29075	144.063	139.904	121.417	123.338	146.734	142.78	977	135.128	137.617	138.309	140.857	pSymA
SM_RS28960	153.961	129.911	157.392	134.811	132.842	205.848	1064	147.088	157.834	138.24	148.34	pSymA
SM_RS27280	263.933	284.249	239.461	282.052	329.066	338.992	1901	262.547	316.703	138.11	166.598	pSymA
SM_RS31080	135.266	151.007	105.677	130.987	145.866	141.028	950	130.65	139.293	137.526	146.625	pSymA
SM_RS25945	69.2823	47.7449	51.7145	59.2787	47.7536	71.8278	410	56.2472	59.62	137.188	145.415	pSymA
SM_RS27935	17.5955	44.4139	58.4599	34.4199	46.0171	39.4177	293	40.1564	39.9516	137.053	136.353	pSymA
SM_RS27920	75.8807	76.6139	76.4475	72.6642	71.1963	62.1923	557	76.314	68.6843	137.009	123.311	pSymA
SM_RS28060	78.0801	59.9587	66.3294	199.827	184.937	207.6	500	68.1228	197.454	136.246	394.909	pSymA
SM_RS28690	133.066	152.118	124.789	154.89	148.47	129.64	1004	136.658	144.333	136.113	143.758	pSymA
SM_RS30315	139.664	177.655	104.553	130.987	166.703	144.531	1034	140.624	147.407	136	142.56	pSymA
SM_RS26800	58.2851	63.2898	49.466	32.5077	58.1726	264.536	420	57.0136	118.406	135.747	281.918	pSymA
SM_RS29900	179.254	163.221	156.268	148.197	197.96	173.438	1226	166.248	173.198	135.602	141.271	pSymA
SM_RS30510	167.157	153.228	127.038	145.328	140.656	152.415	1103	149.141	146.133	135.214	132.487	pSymA
SM_RS27020	183.653	215.407	179.876	195.046	210.984	192.709	1430	192.979	199.58	134.95	139.566	pSymA
SM_RS29775	170.457	197.642	146.15	130.987	163.231	163.802	1277	171.416	152.673	134.233	119.556	pSymA
SM_RS26235	149.562	157.669	136.032	110.909	123.291	137.524	1103	147.754	123.908	133.957	112.337	pSymA
SM_RS28505	114.371	131.021	127.038	111.865	142.393	103.362	929	124.143	119.206	133.631	128.317	pSymA
SM_RS26320	287.027	277.587	333.896	525.859	573.912	598.273	2246	299.503	566.015	133.35	252.01	pSymA
SM_RS29930	46.1882	67.7312	44.9691	56.4104	57.3043	63.9442	398	52.9628	59.2196	133.072	148.793	pSymA
SM_RS28940	190.252	176.545	173.131	184.529	173.649	209.352	1361	179.976	189.177	132.238	138.998	pSymA
SM_RS29475	128.667	157.669	127.038	127.162	152.812	167.306	1046	137.791	149.093	131.732	142.537	pSymA
SM_RS28235	74.7809	79.945	110.174	94.6547	95.5072	101.61	671	88.3001	97.2573	131.595	144.944	pSymA
SM_RS24765	39.5899	43.3035	30.3542	60.2348	52.0948	66.5721	287	37.7492	59.6339	131.53	207.784	pSymA
SM_RS24930	113.271	126.58	109.05	115.689	144.129	133.144	887	116.3	130.987	131.116	147.675	pSymA
SM_RS29240	181.454	173.214	205.734	290.657	237.9	319.721	1427	186.801	282.759	130.904	198.149	pSymA
SM_RS30500	153.961	152.118	116.92	141.504	135.447	122.633	1079	140.999	133.194	130.676	123.442	pSymA
SM_RS25890	123.169	137.683	146.15	141.504	124.159	155.043	1040	135.667	140.235	130.449	134.842	pSymA
SM_RS27150	272.73	235.394	205.734	68.8398	105.058	78.8353	1826	237.953	84.2443	130.314	46.136	pSymA
SM_RS27275	269.431	302.014	246.206	329.857	309.096	307.458	2099	272.551	315.47	129.848	150.296	pSymA
SM_RS26310	29.6924	29.9794	23.6088	42.0688	28.6522	39.4177	215	27.7602	36.7129	129.117	170.757	pSymA
SM_RS30340	134.166	146.566	122.541	148.197	173.649	156.795	1043	134.424	159.547	128.882	152.969	pSymA
SM_RS28755	184.753	163.221	148.398	173.056	173.649	172.562	1289	165.457	173.089	128.361	134.282	pSymA
SM_RS26315	188.052	203.193	173.131	217.037	296.941	227.747	1466	188.126	247.241	128.326	168.65	pSymA
SM_RS28290	34.0913	37.7518	24.733	34.4199	34.7299	27.1544	251	32.192	32.1014	128.255	127.894	pSymA
SM_RS26385	36.2907	42.1932	21.3603	32.5077	27.7839	40.2936	260	33.2814	33.5284	128.005	128.955	pSymA
SM_RS32225	47.2879	51.076	42.7207	30.5955	29.5204	41.1696	368	47.0282	33.7618	127.794	91.7441	pSymA
SM_RS29080	37.3905	37.7518	38.2238	38.2443	26.0474	30.6582	296	37.7887	31.65	127.664	106.926	pSymA
SM_RS28850	60.4846	47.7449	59.5841	57.3665	64.2503	67.448	440	55.9379	63.0216	127.131	143.231	pSymA
SM_RS27085	111.072	101.042	129.286	98.4791	142.393	122.633	899	113.8	121.168	126.585	134.781	pSymA
SM_RS29275	127.567	154.338	119.168	210.344	229.217	208.476	1058	133.691	216.012	126.362	204.17	pSymA
SM_RS27180	431.09	391.952	410.343	350.892	397.657	358.263	3263	411.129	368.937	125.997	113.067	pSymA
SM_RS26025	57.1854	68.8415	69.7021	63.1031	51.2266	83.2151	520	65.243	65.8483	125.467	126.631	pSymA
SM_RS28485	151.761	161	195.616	142.46	164.967	133.144	1352	169.459	146.857	125.34	108.622	pSymA
SM_RS28105	67.0829	67.7312	64.081	66.9276	88.5612	71.8278	530	66.2983	75.7722	125.091	142.966	pSymA
SM_RS27835	304.622	337.545	348.511	339.418	370.742	341.62	2651	330.226	350.593	124.567	132.249	pSymA
SM_RS31575	157.26	176.545	151.771	149.153	153.68	201.468	1304	161.859	168.1	124.125	128.911	pSymA
SM_RS29010	57.1854	61.0691	71.9506	66.9276	62.5138	76.2075	512	63.4017	68.5496	123.831	133.886	pSymA
SM_RS29300	131.966	118.807	123.665	138.636	141.524	162.926	1013	124.813	147.695	123.211	145.8	pSymA
SM_RS29125	83.5787	93.2691	65.2052	84.1375	77.274	82.3391	659	80.6843	81.2502	122.435	123.293	pSymA
SM_RS26285	114.371	118.807	94.4351	84.1375	98.9802	90.2227	893	109.204	91.1135	122.289	102.031	pSymA
SM_RS26400	156.16	149.897	155.143	212.256	204.906	183.073	1262	153.733	200.079	121.817	158.541	pSymA
SM_RS27200	144.063	151.007	138.28	174.968	147.602	183.073	1190	144.45	168.548	121.387	141.637	pSymA
SM_RS28130	172.656	158.78	158.516	136.723	164.099	213.731	1352	163.317	171.518	120.797	126.862	pSymA
SM_RS27295	188.052	236.504	167.51	175.924	178.859	162.926	1637	197.355	172.57	120.559	105.418	pSymA
SM_RS28555	104.473	85.4967	105.677	100.391	74.6693	87.5948	821	98.5492	87.5518	120.036	106.64	pSymA
SM_RS25150	197.95	204.304	146.15	173.056	192.751	211.979	1526	182.801	192.595	119.791	126.209	pSymA
SM_RS31015	246.337	166.552	218.1	212.256	225.744	206.724	1757	210.33	214.908	119.71	122.315	pSymA
SM_RS26580	56.0857	56.6277	68.5779	34.4199	43.4124	56.0607	506	60.4304	44.631	119.428	88.2035	pSymA
SM_RS29870	125.368	156.559	116.92	115.689	134.578	116.501	1115	132.949	122.256	119.237	109.647	pSymA
SM_RS27435	147.362	172.104	107.926	115.689	151.943	108.618	1197	142.464	125.417	119.018	104.776	pSymA
SM_RS25885	27.493	18.8759	29.2299	19.1222	29.5204	21.8987	212	25.1996	23.5138	118.866	110.914	pSymA
SM_RS27255	216.645	230.952	236.088	249.544	231.822	211.104	1919	227.895	230.823	118.757	120.283	pSymA
SM_RS27300	71.4818	51.076	76.4475	43.981	57.3043	67.448	560	66.3351	56.2444	118.455	100.436	pSymA
SM_RS29590	35.191	56.6277	28.1057	21.9905	32.9934	29.7822	338	39.9748	28.2554	118.269	83.5958	pSymA
SM_RS30185	205.648	175.435	146.15	199.827	224.008	220.739	1493	175.744	214.858	117.712	143.91	pSymA
SM_RS27045	41.7893	19.9862	24.733	21.9905	26.9157	43.7974	245	28.8362	30.9012	117.699	126.127	pSymA
SM_RS32245	25.2936	23.3173	41.5964	30.5955	13.892	35.0379	256	30.0691	26.5084	117.457	103.549	pSymA
SM_RS26365	93.4762	127.69	86.5656	86.0497	94.639	127.888	881	102.577	102.859	116.433	116.753	pSymA
SM_RS26220	105.573	79.945	86.5656	84.1375	80.747	85.8429	779	90.6945	83.5758	116.424	107.286	pSymA
SM_RS28325	139.664	146.566	130.41	143.416	145.866	165.554	1196	138.88	151.612	116.121	126.766	pSymA
SM_RS28090	141.864	134.352	143.901	165.407	172.781	184.825	1211	140.039	174.338	115.639	143.962	pSymA
SM_RS26765	76.9804	92.1588	68.5779	66.9276	87.693	65.6961	692	79.239	73.4389	114.507	106.126	pSymA
SM_RS24925	90.177	82.1657	86.5656	81.2692	101.585	92.8505	758	86.3027	91.9015	113.856	121.242	pSymA
SM_RS27480	252.936	258.711	333.896	286.832	301.282	321.473	2480	281.847	303.196	113.648	122.256	pSymA
SM_RS27500	62.684	61.0691	55.0872	67.8837	71.1963	56.0607	527	59.6134	65.0469	113.118	123.429	pSymA
SM_RS30275	90.177	76.6139	103.429	93.6986	100.717	91.0986	797	90.0733	95.1713	113.015	119.412	pSymA
SM_RS28785	113.271	126.58	137.156	122.382	136.315	140.152	1112	125.669	132.949	113.012	119.559	pSymA
SM_RS27265	35.191	35.5311	25.8572	25.8149	18.2332	21.8987	287	32.1931	21.9823	112.171	76.5933	pSymA
SM_RS25970	157.26	99.9312	147.274	130.031	123.291	130.516	1202	134.822	127.946	112.164	106.444	pSymA
SM_RS27715	135.266	172.104	154.019	136.723	158.021	168.182	1373	153.796	154.309	112.015	112.388	pSymA
SM_RS29860	63.7837	87.7174	68.5779	62.147	61.6456	84.967	659	73.3597	69.5865	111.32	105.594	pSymA
SM_RS26105	114.371	117.697	109.05	100.391	95.5072	97.2302	1031	113.706	97.7096	110.287	94.7717	pSymA
SM_RS27005	96.7753	102.152	95.5594	96.5669	105.926	98.1062	893	98.1622	100.2	109.924	112.206	pSymA
SM_RS28100	43.9888	32.2001	20.2361	35.376	51.2266	41.1696	293	32.1416	42.5907	109.698	145.361	pSymA
SM_RS26615	42.8891	55.5173	43.8449	45.8932	58.1726	49.929	434	47.4171	51.3316	109.256	118.276	pSymA
SM_RS29750	83.5787	115.476	102.305	104.216	115.477	91.9746	923	100.453	103.889	108.833	112.556	pSymA
SM_RS25160	56.0857	73.2829	55.0872	78.4009	72.9328	114.749	569	61.4853	88.6943	108.058	155.877	pSymA
SM_RS26150	56.0857	73.2829	64.081	58.3226	59.0408	70.9518	599	64.4832	62.7717	107.651	104.794	pSymA
SM_RS28045	62.684	48.8553	50.5903	160.626	121.555	131.392	503	54.0432	137.858	107.442	274.071	pSymA
SM_RS26575	126.468	148.786	151.771	133.855	145.866	128.764	1325	142.342	136.162	107.428	102.764	pSymA
SM_RS25910	50.5871	49.9656	50.5903	42.0688	44.2806	51.6809	470	50.381	46.0101	107.194	97.8938	pSymA
SM_RS30385	112.171	105.483	85.4413	72.6642	83.3517	79.7113	944	101.032	78.5757	107.025	83.237	pSymA
SM_RS31005	157.26	163.221	130.41	146.285	147.602	140.152	1412	150.297	144.679	106.443	102.464	pSymA
SM_RS27780	64.8835	56.6277	47.2176	61.1909	69.4598	64.8202	533	56.2429	65.157	105.521	122.246	pSymA
SM_RS26620	104.473	106.593	86.5656	96.5669	110.267	98.9821	941	99.2107	101.939	105.431	108.33	pSymA
SM_RS27865	97.8751	107.704	122.541	104.216	98.112	113.873	1043	109.373	105.4	104.864	101.055	pSymA
SM_RS25655	84.6784	81.0553	77.5717	78.4009	74.6693	62.1923	776	81.1018	71.7542	104.513	92.4667	pSymA
SM_RS32055	63.7837	59.9587	75.3233	55.4543	55.5678	74.4556	635	66.3552	61.8259	104.496	97.3636	pSymA
SM_RS30515	75.8807	115.476	87.6898	84.1375	80.747	89.3467	896	93.0155	84.7437	103.812	94.5801	pSymA
SM_RS27155	60.4846	64.4001	58.4599	65.9715	57.3043	62.1923	590	61.1149	61.8227	103.584	104.784	pSymA
SM_RS26810	65.9832	102.152	58.4599	87.0058	92.9025	77.0834	731	75.5316	85.6639	103.326	117.187	pSymA
SM_RS29320	37.3905	52.1863	39.348	43.981	48.6219	31.5341	416	42.9749	41.379	103.305	99.4687	pSymA
SM_RS26515	52.7865	52.1863	46.0933	69.7959	65.1186	61.3164	488	50.3554	65.4103	103.187	134.037	pSymA
SM_RS29115	39.5899	44.4139	31.4784	49.7176	26.9157	40.2936	374	38.4941	38.9756	102.925	104.213	pSymA
SM_RS26495	75.8807	59.9587	59.5841	43.981	66.855	54.3088	635	65.1412	55.0483	102.584	86.6902	pSymA
SM_RS27475	42.8891	57.738	71.9506	49.7176	54.6996	54.3088	562	57.5259	52.9087	102.359	94.1435	pSymA
SM_RS26540	24.1938	33.3104	33.7268	39.2004	23.4427	50.805	299	30.4104	37.816	101.707	126.475	pSymA
SM_RS28870	114.371	132.131	122.541	111.865	115.477	155.043	1214	123.014	127.461	101.33	104.993	pSymA
SM_RS25380	140.764	133.242	148.398	123.338	154.548	169.934	1391	140.801	149.273	101.223	107.314	pSymA
SM_RS25050	30.7922	46.6346	24.733	35.376	31.2569	35.0379	338	34.0532	33.8903	100.749	100.267	pSymA
SM_RS28950	177.055	154.338	164.137	183.573	180.595	204.972	1640	165.177	189.713	100.718	115.679	pSymA
SM_RS32490	12.0969	8.88277	15.7392	21.9905	14.7602	15.7671	122	12.2396	17.5059	100.325	143.491	pSymA
SM_RS26000	180.354	185.428	156.268	175.924	218.798	197.088	1739	174.017	197.27	100.067	113.439	pSymA
SM_RS26755	127.567	129.911	113.547	106.128	147.602	113.873	1238	123.675	122.534	99.8991	98.9777	pSymA
SM_RS32130	24.1938	22.2069	25.8572	24.8588	23.4427	28.0303	245	24.086	25.4439	98.3102	103.853	pSymA
SM_RS28065	17.5955	18.8759	17.9876	52.5859	61.6456	56.9366	185	18.153	57.056	98.1244	308.411	pSymA
SM_RS26225	36.2907	33.3104	40.4722	37.2882	29.5204	39.4177	374	36.6911	35.4088	98.1046	94.6758	pSymA
SM_RS28970	96.7753	113.255	84.3171	69.7959	92.0342	75.3315	1001	98.1159	79.0539	98.0179	78.9749	pSymA
SM_RS27995	16.4958	15.5449	12.3665	25.8149	10.419	10.5114	152	14.8024	15.5818	97.3841	102.512	pSymA
SM_RS28095	8.79776	16.6552	25.8572	14.3416	12.1555	20.1468	176	17.1034	15.548	97.1784	88.3407	pSymA
SM_RS26270	94.5759	117.697	104.553	95.6108	104.19	102.486	1091	105.609	100.762	96.7998	92.3576	pSymA
SM_RS29730	59.3849	61.0691	53.9629	43.0249	46.8854	50.805	602	58.139	46.9051	96.5763	77.9154	pSymA
SM_RS30495	102.274	84.3864	83.1929	65.9715	80.747	121.757	932	89.9511	89.4918	96.514	96.0212	pSymA
SM_RS28220	97.8751	91.0484	96.6836	102.304	124.159	141.028	989	95.2024	122.497	96.2612	123.859	pSymA
SM_RS25140	61.5843	74.3932	69.7021	51.6298	65.9868	63.9442	713	68.5599	60.5203	96.1569	84.8812	pSymA
SM_RS30410	120.969	119.917	112.423	85.0936	98.9802	108.618	1231	117.77	97.5638	95.67	79.2557	pSymA
SM_RS31605	28.5927	8.88277	14.615	11.4733	21.7062	20.1468	182	17.3635	17.7754	95.4038	97.6672	pSymA
SM_RS27710	56.0857	44.4139	47.2176	43.0249	47.7536	38.5417	521	49.2391	43.1067	94.5087	82.7384	pSymA
SM_RS26145	89.0773	114.366	92.1867	108.996	112.004	112.121	1046	98.5432	111.041	94.2096	106.157	pSymA
SM_RS24850	23.0941	16.6552	39.348	17.2099	20.8379	27.1544	281	26.3658	21.7341	93.8283	77.3455	pSymA
SM_RS30860	49.4874	47.7449	38.2238	27.7271	39.9394	40.2936	482	45.152	35.9867	93.6764	74.6612	pSymA
SM_RS32105	24.1938	16.6552	12.3665	20.0783	17.3649	18.3949	191	17.7385	18.6127	92.8718	97.4487	pSymA
SM_RS28495	109.972	105.483	109.05	98.4791	83.3517	98.9821	1169	108.168	93.6043	92.5307	80.0721	pSymA
SM_RS29425	97.8751	94.3795	85.4413	84.1375	118.082	109.494	1001	92.5653	103.904	92.4728	103.8	pSymA
SM_RS26155	40.6896	35.5311	42.7207	38.2443	37.3346	56.9366	431	39.6471	44.1719	91.9887	102.487	pSymA
SM_RS28085	101.174	115.476	94.4351	94.6547	92.9025	76.2075	1130	103.695	87.9216	91.7656	77.8067	pSymA
SM_RS29935	34.0913	24.4276	16.8634	40.1565	30.3887	39.4177	275	25.1275	36.6543	91.3726	133.288	pSymA
SM_RS25335	60.4846	102.152	96.6836	79.357	99.8484	82.3391	950	86.44	87.1815	90.9895	91.77	pSymA
SM_RS29235	48.3877	42.1932	38.2238	60.2348	41.6759	40.2936	479	42.9349	47.4014	89.6344	98.9591	pSymA
SM_RS28140	81.3793	79.945	58.4599	83.1814	96.3755	66.5721	818	73.2614	82.043	89.5616	100.297	pSymA
SM_RS29945	153.961	176.545	145.025	132.899	133.71	151.539	1778	158.51	139.383	89.151	78.393	pSymA
SM_RS31495	14.2964	12.2138	15.7392	33.4638	14.7602	28.0303	158	14.0831	25.4181	89.1337	160.874	pSymA
SM_RS26175	39.5899	37.7518	28.1057	49.7176	67.7233	58.6885	395	35.1491	58.7098	88.9851	148.632	pSymA
SM_RS28985	37.3905	42.1932	33.7268	50.6737	51.2266	57.8126	425	37.7702	53.2376	88.871	125.265	pSymA
SM_RS31435	17.5955	12.2138	16.8634	11.4733	21.7062	12.2633	176	15.5576	15.1476	88.3954	86.0658	pSymA
SM_RS25685	50.5871	39.9725	61.8325	52.5859	66.855	89.3467	575	50.7974	69.5959	88.3433	121.036	pSymA
SM_RS31075	63.7837	63.2898	43.8449	55.4543	55.5678	56.9366	647	56.9728	55.9862	88.0569	86.5321	pSymA
SM_RS30915	104.473	105.483	115.795	127.162	164.967	161.174	1244	108.584	151.101	87.2861	121.464	pSymA
SM_RS32100	238.639	220.959	214.728	247.632	249.187	257.529	2588	224.775	251.449	86.8529	97.1597	pSymA
SM_RS30935	83.5787	77.7243	60.7083	56.4104	69.4598	63.0683	853	74.0038	62.9795	86.757	73.8329	pSymA
SM_RS30415	89.0773	98.8209	79.8202	75.5325	93.7707	106.866	1034	89.2394	92.0563	86.3051	89.0293	pSymA
SM_RS30980	47.2879	48.8553	50.5903	54.4982	52.0948	46.4253	569	48.9112	51.0061	85.9599	89.6416	pSymA
SM_RS26805	152.861	149.897	114.671	112.821	137.183	111.245	1619	139.143	120.416	85.9438	74.377	pSymA
SM_RS26470	31.8919	35.5311	21.3603	26.771	19.1014	17.519	347	29.5944	21.1305	85.2866	60.8947	pSymA
SM_RS28780	39.5899	38.8621	33.7268	40.1565	30.3887	42.0455	440	37.393	37.5302	84.984	85.296	pSymA
SM_RS26570	81.3793	88.8277	65.2052	65.0153	70.328	78.8353	926	78.4707	71.3929	84.7416	77.0982	pSymA
SM_RS29130	67.0829	59.9587	70.8264	36.3321	71.1963	44.6734	779	65.956	50.7339	84.6675	65.127	pSymA
SM_RS28305	118.77	111.035	104.553	130.987	153.68	146.283	1322	111.453	143.65	84.306	108.661	pSymA
SM_RS29940	116.57	104.373	110.174	91.7864	87.693	107.742	1313	110.372	95.7403	84.0612	72.9172	pSymA
SM_RS26290	111.072	115.476	98.9321	66.9276	92.0342	95.4784	1292	108.493	84.8134	83.9731	65.645	pSymA
SM_RS27775	28.5927	38.8621	30.3542	27.7271	45.1489	42.0455	389	32.603	38.3072	83.8123	98.476	pSymA
SM_RS27635	64.8835	69.9518	49.466	65.9715	73.801	71.8278	737	61.4338	70.5334	83.3566	95.7034	pSymA
SM_RS29455	75.8807	84.3864	101.181	87.0058	76.4058	84.967	1058	87.1492	82.7929	82.3716	78.2541	pSymA
SM_RS30835	38.4902	26.6483	24.733	31.5516	34.7299	25.4025	365	29.9572	30.5613	82.0745	83.7296	pSymA
SM_RS32215	26.3933	21.0966	31.4784	25.8149	18.2332	28.9063	321	26.3227	24.3181	82.0023	75.7574	pSymA
SM_RS25740	26.3933	11.1035	14.615	20.0783	16.4967	15.7671	212	17.3706	17.4473	81.9366	82.2988	pSymA
SM_RS28080	69.2823	85.4967	69.7021	66.9276	71.1963	77.9594	914	74.8271	72.0277	81.8677	78.805	pSymA
SM_RS27195	32.9916	34.4208	35.9753	46.8493	40.8076	54.3088	422	34.4625	47.3219	81.6648	112.137	pSymA
SM_RS26230	91.2767	79.945	70.8264	65.0153	79.8788	103.362	989	80.6827	82.752	81.5801	83.6724	pSymA
SM_RS30885	96.7753	97.7105	75.3233	93.6986	112.004	98.1062	1112	89.9364	101.27	80.878	91.0698	pSymA
SM_RS26280	65.9832	62.1794	65.2052	45.8932	55.5678	49.0531	800	64.4559	50.1714	80.5699	62.7142	pSymA
SM_RS32475	15.3961	9.99312	4.49691	11.4733	8.68247	3.50379	125	9.96204	7.88652	79.6963	63.0922	pSymA
SM_RS26390	27.493	32.2001	14.615	20.0783	22.5744	42.9215	311	24.7693	28.5247	79.6442	91.7194	pSymA
SM_RS26510	87.9776	104.373	83.1929	134.811	136.315	135.772	1154	91.8477	135.633	79.5907	117.533	pSymA
SM_RS25550	91.2767	78.8346	41.5964	57.3665	71.1963	77.9594	887	70.5693	68.8407	79.5595	77.6107	pSymA
SM_RS29850	53.8863	24.4276	31.4784	30.5955	38.2029	49.0531	467	36.5974	39.2838	78.3671	84.1195	pSymA
SM_RS25135	30.7922	38.8621	26.9815	34.4199	26.9157	38.5417	413	32.2119	33.2924	77.995	80.6112	pSymA
SM_RS26480	93.4762	86.607	53.9629	92.7425	90.2977	122.633	1001	78.0154	101.891	77.9375	101.789	pSymA
SM_RS32260	13.1966	6.66208	13.4907	16.2538	17.3649	14.8911	143	11.1165	16.17	77.7377	113.077	pSymA
SM_RS27525	73.6812	99.9312	105.677	96.5669	84.22	82.3391	1198	93.0966	87.7087	77.71	73.2126	pSymA
SM_RS28015	56.0857	41.0828	50.5903	144.372	72.9328	25357.8	635	49.2529	8525.04	77.5637	13425.3	pSymA
SM_RS29005	115.471	83.276	102.305	75.5325	92.0342	84.091	1295	100.35	83.8859	77.4907	64.7768	pSymA
SM_RS30925	97.8751	93.2691	103.429	43.0249	61.6456	65.6961	1268	98.1911	56.7888	77.4377	44.7862	pSymA
SM_RS29430	123.169	114.366	100.056	97.523	126.764	135.772	1469	112.53	120.02	76.6033	81.7016	pSymA
SM_RS28055	23.0941	17.7655	24.733	70.752	60.7773	70.9518	287	21.8642	67.4937	76.182	235.17	pSymA
SM_RS25505	64.8835	53.2966	61.8325	62.147	54.6996	54.3088	788	60.0042	57.0518	76.1475	72.4008	pSymA
SM_RS32295	17.5955	26.6483	10.1181	15.2977	8.68247	11.3873	238	18.1206	11.7892	76.1371	49.5344	pSymA
SM_RS29000	41.7893	36.6414	38.2238	33.4638	40.8076	31.5341	512	38.8848	35.2685	75.947	68.8838	pSymA
SM_RS27910	78.0801	69.9518	59.5841	107.084	87.693	100.734	914	69.2053	98.5037	75.717	107.772	pSymA
SM_RS26205	72.5815	54.407	69.7021	59.2787	67.7233	90.2227	869	65.5635	72.4082	75.4471	83.3236	pSymA
SM_RS31100	49.4874	73.2829	52.8387	49.7176	50.3583	49.0531	776	58.5363	49.7097	75.4334	64.0589	pSymA
SM_RS26370	19.795	14.4345	8.99382	14.3416	13.892	14.0152	191	14.4078	14.0829	75.4333	73.7325	pSymA
SM_RS26520	91.2767	112.145	74.199	80.3131	83.3517	110.369	1229	92.5403	91.3448	75.2972	74.3245	pSymA
SM_RS27245	20.8947	25.538	25.8572	32.5077	27.7839	24.5265	323	24.0966	28.2727	74.6026	87.5316	pSymA
SM_RS32340	32.9916	49.9656	40.4722	52.5859	52.9631	72.7037	563	41.1431	59.4176	73.0784	105.537	pSymA
SM_RS28195	36.2907	38.8621	22.4846	24.8588	33.8616	18.3949	446	32.5458	25.7051	72.9727	57.6348	pSymA
SM_RS29260	28.5927	39.9725	39.348	32.5077	28.6522	35.9139	494	35.9711	32.3579	72.8159	65.5018	pSymA
SM_RS26330	57.1854	58.8484	59.5841	73.6203	41.6759	54.3088	812	58.5393	56.535	72.0927	69.6244	pSymA
SM_RS29615	252.936	237.614	231.591	260.061	283.049	286.435	3356	240.714	276.515	71.7263	82.3942	pSymA
SM_RS30865	37.3905	32.2001	22.4846	15.2977	26.9157	17.519	430	30.6917	19.9108	71.376	46.3042	pSymA
SM_RS29270	39.5899	48.8553	50.5903	43.981	50.3583	56.9366	650	46.3451	50.4253	71.3002	77.5774	pSymA
SM_RS25980	236.44	243.166	192.243	205.563	212.721	233.878	3176	223.95	217.387	70.5131	68.4469	pSymA
SM_RS25500	37.3905	42.1932	49.466	35.376	42.5441	48.1771	611	43.0166	42.0324	70.4035	68.7928	pSymA
SM_RS28765	149.562	166.552	151.771	201.739	164.967	173.438	2243	155.962	180.048	69.5326	80.271	pSymA
SM_RS27770	115.471	113.255	103.429	103.26	124.159	157.671	1595	110.718	128.363	69.4159	80.4785	pSymA
SM_RS28145	95.6756	88.8277	93.3109	105.172	142.393	112.121	1346	92.6048	119.895	68.8	89.0752	pSymA
SM_RS27750	140.764	157.669	186.622	157.758	153.68	159.423	2363	161.685	156.953	68.4236	66.4212	pSymA
SM_RS29295	181.454	189.869	118.044	154.89	184.068	175.19	2393	163.122	171.383	68.1665	71.6183	pSymA
SM_RS29255	17.5955	23.3173	17.9876	19.1222	13.0237	15.7671	290	19.6335	15.971	67.7017	55.0723	pSymA
SM_RS30535	93.4762	75.5036	75.3233	71.7081	71.1963	80.5872	1205	81.4343	74.4972	67.5804	61.8234	pSymA
SM_RS26380	151.761	151.007	156.268	138.636	144.997	136.648	2267	153.012	140.094	67.4954	61.7969	pSymA
SM_RS30640	26.3933	22.2069	26.9815	25.8149	38.2029	28.9063	374	25.1939	30.9747	67.3634	82.82	pSymA
SM_RS28890	97.8751	95.4898	95.5594	71.7081	105.058	111.245	1439	96.3081	96.0038	66.9271	66.7156	pSymA
SM_RS25935	85.7781	81.0553	77.5717	96.5669	92.9025	93.7265	1219	81.4684	94.3986	66.8322	77.4394	pSymA
SM_RS29285	29.6924	35.5311	19.1119	22.9466	23.4427	20.1468	422	28.1118	22.1787	66.6156	52.5561	pSymA
SM_RS25330	63.7837	78.8346	60.7083	47.8054	78.1423	69.1999	1019	67.7756	65.0492	66.5118	63.8363	pSymA
SM_RS26215	30.7922	32.2001	14.615	20.0783	28.6522	17.519	392	25.8691	22.0831	65.9925	56.3345	pSymA
SM_RS30150	73.6812	67.7312	64.081	84.1375	59.0408	82.3391	1040	68.4978	75.1725	65.8633	72.2812	pSymA
SM_RS32350	36.2907	28.869	34.8511	21.9905	28.6522	27.1544	509	33.3369	25.9323	65.495	50.9476	pSymA
SM_RS30505	113.271	105.483	85.4413	89.8742	101.585	105.114	1550	101.398	98.8576	65.4184	63.7791	pSymA
SM_RS30320	20.8947	27.7587	12.3665	27.7271	17.3649	14.0152	311	20.34	19.7024	65.4018	63.3518	pSymA
SM_RS29765	54.986	76.6139	71.9506	46.8493	55.5678	42.9215	1043	67.8502	48.4462	65.0529	46.4489	pSymA
SM_RS26560	155.06	147.676	157.392	152.021	155.416	181.321	2363	153.376	162.92	64.9074	68.9461	pSymA
SM_RS26425	16.4958	21.0966	13.4907	19.1222	12.1555	7.88353	263	17.0277	13.0537	64.7441	49.6339	pSymA
SM_RS26140	129.767	118.807	101.181	89.8742	135.447	135.772	1805	116.585	120.364	64.5899	66.6838	pSymA
SM_RS28545	42.8891	56.6277	49.466	50.6737	46.0171	34.162	770	49.6609	43.6176	64.4947	56.6462	pSymA
SM_RS26445	12.0969	26.6483	22.4846	16.2538	21.7062	18.3949	318	20.4099	18.785	64.1822	59.0723	pSymA
SM_RS25680	30.7922	31.0897	21.3603	28.6832	15.6285	18.3949	434	27.7474	20.9022	63.9341	48.1618	pSymA
SM_RS28615	24.1938	39.9725	34.8511	22.9466	27.7839	35.9139	518	33.0058	28.8815	63.7178	55.7557	pSymA
SM_RS30985	142.964	134.352	112.423	119.514	115.477	123.509	2042	129.913	119.5	63.6204	58.5209	pSymA
SM_RS30575	76.9804	67.7312	56.2114	60.2348	74.6693	73.5796	1055	66.9743	69.4946	63.4828	65.8716	pSymA
SM_RS26020	79.1798	69.9518	77.5717	72.6642	68.5915	71.8278	1199	75.5678	71.0278	63.0257	59.2392	pSymA
SM_RS27285	37.3905	42.1932	35.9753	43.0249	46.0171	43.7974	614	38.5196	44.2798	62.7356	72.1169	pSymA
SM_RS27440	65.9832	36.6414	46.0933	70.752	47.7536	38.5417	796	49.5727	52.3491	62.2772	65.7652	pSymA
SM_RS27215	49.4874	59.9587	57.3356	55.4543	49.4901	48.1771	893	55.5939	51.0405	62.2552	57.1562	pSymA
SM_RS31650	9.89748	14.4345	20.2361	13.3855	6.07773	11.3873	239	14.856	10.2835	62.1591	43.0273	pSymA
SM_RS31475	10.9972	6.66208	11.2423	6.69276	17.3649	15.7671	155	9.63385	13.2749	62.1539	85.6447	pSymA
SM_RS26490	28.5927	31.0897	28.1057	27.7271	25.1792	44.6734	479	29.2627	32.5266	61.0912	67.9051	pSymA
SM_RS29725	49.4874	44.4139	22.4846	43.981	30.3887	35.9139	640	38.7953	36.7612	60.6176	57.4393	pSymA
SM_RS25555	76.9804	48.8553	47.2176	71.7081	62.5138	63.9442	953	57.6844	66.0554	60.5293	69.3131	pSymA
SM_RS24835	42.8891	69.9518	66.3294	56.4104	41.6759	43.7974	989	59.7235	47.2946	60.3877	47.8206	pSymA
SM_RS28900	98.9748	106.593	104.553	105.172	123.291	102.486	1760	103.374	110.316	58.7351	62.6797	pSymA
SM_RS31040	128.667	143.235	122.541	117.601	164.967	148.035	2240	131.481	143.535	58.6968	64.0779	pSymA
SM_RS25915	23.0941	22.2069	20.2361	14.3416	20.8379	18.3949	374	21.8457	17.8582	58.411	47.7491	pSymA
SM_RS29825	79.1798	86.607	65.2052	64.0592	60.7773	55.1847	1325	76.9974	60.0071	58.1112	45.2884	pSymA
SM_RS27405	9.89748	8.88277	11.2423	8.60497	12.1555	14.8911	173	10.0075	11.8839	57.8469	68.6928	pSymA
SM_RS30895	115.471	115.476	148.398	101.347	124.159	170.81	2186	126.448	132.106	57.8446	60.4326	pSymA
SM_RS26760	57.1854	79.945	46.0933	60.2348	57.3043	57.8126	1061	61.0746	58.4506	57.5632	55.0901	pSymA
SM_RS26015	96.7753	73.2829	57.3356	79.357	92.0342	91.0986	1337	75.7979	87.4966	56.6926	65.4425	pSymA
SM_RS31570	82.479	94.3795	67.4537	110.909	119.818	98.1062	1439	81.4374	109.611	56.593	76.1716	pSymA
SM_RS30555	46.1882	53.2966	57.3356	40.1565	48.6219	57.8126	924	52.2735	48.8637	56.5731	52.8827	pSymA
SM_RS30425	75.8807	77.7243	58.4599	73.6203	71.1963	93.7265	1250	70.6883	79.5144	56.5506	63.6115	pSymA
SM_RS28000	42.8891	37.7518	42.7207	56.4104	38.2029	39.4177	731	41.1205	44.677	56.2524	61.1176	pSymA
SM_RS32345	19.795	18.8759	14.615	5.73665	14.7602	19.2709	317	17.7619	13.2559	56.0313	41.8167	pSymA
SM_RS28540	74.7809	57.738	78.696	74.5764	64.2503	56.9366	1259	70.405	65.2545	55.9213	51.8304	pSymA
SM_RS28120	45.0885	53.2966	37.0995	36.3321	40.8076	38.5417	809	45.1616	38.5605	55.8239	47.6644	pSymA
SM_RS27985	84.6784	94.3795	84.3171	69.7959	79.8788	70.9518	1574	87.7917	73.5421	55.7762	46.7231	pSymA
SM_RS27055	64.8835	56.6277	61.8325	61.1909	60.7773	61.3164	1096	61.1146	61.0949	55.7615	55.7435	pSymA
SM_RS27965	35.191	28.869	49.466	40.1565	49.4901	60.4404	680	37.842	50.029	55.65	73.5721	pSymA
SM_RS30400	63.7837	44.4139	56.2114	60.2348	51.2266	46.4253	986	54.803	52.6289	55.5811	53.3762	pSymA
SM_RS26585	53.8863	45.5242	57.3356	56.4104	68.5915	78.8353	950	52.2487	67.9458	54.9986	71.5218	pSymA
SM_RS32150	32.9916	48.8553	46.0933	42.0688	64.2503	48.1771	788	42.6467	51.4987	54.1202	65.3537	pSymA
SM_RS28855	142.964	134.352	137.156	135.767	128.501	144.531	2561	138.157	136.266	53.9465	53.2083	pSymA
SM_RS27945	30.7922	37.7518	39.348	27.7271	32.1252	43.7974	674	35.964	34.5499	53.359	51.261	pSymA
SM_RS26375	39.5899	49.9656	39.348	32.5077	45.1489	47.3012	806	42.9678	41.6526	53.31	51.6781	pSymA
SM_RS28190	41.7893	51.076	53.9629	28.6832	46.0171	45.5493	935	48.9427	40.0832	52.3452	42.8698	pSymA
SM_RS28135	98.9748	105.483	92.1867	104.216	88.5612	87.5948	1895	98.8815	93.4573	52.1802	49.3178	pSymA
SM_RS30545	54.986	47.7449	44.9691	55.4543	61.6456	71.8278	953	49.2333	62.9759	51.6614	66.0817	pSymA
SM_RS25360	45.0885	51.076	57.3356	43.981	59.0408	45.5493	992	51.1667	49.5237	51.5793	49.9231	pSymA
SM_RS26705	19.795	13.3242	23.6088	22.9466	18.2332	26.2784	368	18.9093	22.4861	51.384	61.1035	pSymA
SM_RS30635	67.0829	59.9587	61.8325	66.9276	75.5375	76.2075	1229	62.9581	72.8909	51.2271	59.3091	pSymA
SM_RS26475	30.7922	33.3104	28.1057	26.771	15.6285	26.2784	602	30.7361	22.8926	51.0566	38.0276	pSymA
SM_RS26420	37.3905	28.869	35.9753	30.5955	34.7299	17.519	671	34.0783	27.6148	50.7873	41.1547	pSymA
SM_RS32090	51.6868	38.8621	43.8449	39.2004	34.7299	42.9215	890	44.798	38.9506	50.3348	43.7647	pSymA
SM_RS27745	46.1882	25.538	34.8511	36.3321	39.0711	49.0531	719	35.5258	41.4854	49.41	57.6988	pSymA
SM_RS27755	64.8835	61.0691	51.7145	47.8054	49.4901	64.8202	1199	59.2223	54.0386	49.3931	45.0697	pSymA
SM_RS28995	36.2907	56.6277	23.6088	27.7271	36.4664	40.2936	791	38.8424	34.829	49.1054	44.0317	pSymA
SM_RS28115	12.0969	13.3242	15.7392	8.60497	6.07773	9.63543	281	13.7201	8.10604	48.8259	28.8471	pSymA
SM_RS29785	42.8891	45.5242	33.7268	34.4199	43.4124	44.6734	836	40.7134	40.8352	48.7002	48.8459	pSymA
SM_RS29570	14.2964	14.4345	19.1119	24.8588	12.1555	20.1468	328	15.9476	19.0537	48.6207	58.0905	pSymA
SM_RS27290	18.6952	21.0966	15.7392	33.4638	18.2332	13.1392	383	18.5103	21.6121	48.3299	56.4284	pSymA
SM_RS27955	28.5927	25.538	20.2361	32.5077	27.7839	24.5265	518	24.7889	28.2727	47.8551	54.5805	pSymA
SM_RS30305	46.1882	52.1863	44.9691	47.8054	51.2266	43.7974	1001	47.7812	47.6098	47.7335	47.5622	pSymA
SM_RS30550	61.5843	61.0691	56.2114	50.6737	48.6219	73.5796	1256	59.6216	57.6251	47.4694	45.8798	pSymA
SM_RS25700	45.0885	43.3035	38.2238	34.4199	43.4124	32.4101	896	42.2053	36.7474	47.1041	41.0128	pSymA
SM_RS29250	67.0829	53.2966	57.3356	46.8493	79.0105	77.0834	1259	59.2384	67.6477	47.0519	53.7313	pSymA
SM_RS26700	12.0969	25.538	11.2423	13.3855	13.892	8.75948	347	16.2924	12.0123	46.9521	34.6176	pSymA
SM_RS28865	26.3933	13.3242	31.4784	23.9027	23.4427	24.5265	506	23.7319	23.9573	46.9011	47.3465	pSymA
SM_RS27735	59.3849	69.9518	57.3356	66.9276	62.5138	75.3315	1328	62.2241	68.2576	46.8555	51.3988	pSymA
SM_RS28910	60.4846	72.1725	71.9506	72.6642	75.5375	84.967	1463	68.2026	77.7229	46.6183	53.1257	pSymA
SM_RS26820	36.2907	42.1932	41.5964	54.4982	39.0711	53.4328	863	40.0268	49.0007	46.381	56.7795	pSymA
SM_RS29045	159.459	147.676	164.137	132.899	151.943	159.423	3389	157.091	148.088	46.3532	43.6968	pSymA
SM_RS28155	17.5955	9.99312	12.3665	9.56108	15.6285	7.00759	290	13.3184	10.7324	45.9255	37.0082	pSymA
SM_RS30990	82.479	57.738	92.1867	85.0936	57.3043	79.7113	1709	77.4679	74.0364	45.3294	43.3215	pSymA
SM_RS28420	43.9888	57.738	62.9568	70.752	52.0948	84.967	1220	54.8945	69.2713	44.9955	56.7797	pSymA
SM_RS30540	34.0913	39.9725	41.5964	26.771	47.7536	56.0607	860	38.5534	43.5284	44.8295	50.6145	pSymA
SM_RS30095	27.493	17.7655	10.1181	20.0783	21.7062	34.162	413	18.4589	25.3155	44.6946	61.2966	pSymA
SM_RS25665	30.7922	35.5311	37.0995	39.2004	24.3109	27.1544	773	34.4743	30.2219	44.598	39.0969	pSymA
SM_RS28895	83.5787	45.5242	66.3294	55.4543	67.7233	66.5721	1475	65.1441	63.2499	44.1655	42.8813	pSymA
SM_RS28905	7.69804	15.5449	10.1181	14.3416	19.1014	14.0152	254	11.1203	15.8194	43.7808	62.2811	pSymA
SM_RS27760	46.1882	56.6277	43.8449	41.1126	46.0171	32.4101	1118	48.8869	39.8466	43.7271	35.641	pSymA
SM_RS27620	30.7922	44.4139	28.1057	38.2443	28.6522	30.6582	788	34.4372	32.5182	43.7021	41.2668	pSymA
SM_RS28410	53.8863	61.0691	68.5779	84.1375	70.328	92.8505	1400	61.1777	82.4387	43.6984	58.8848	pSymA
SM_RS26555	61.5843	48.8553	65.2052	42.0688	71.1963	63.0683	1358	58.5483	58.7778	43.1136	43.2826	pSymA
SM_RS30420	34.0913	41.0828	38.2238	40.1565	33.8616	21.8987	878	37.7993	31.9723	43.0516	36.4149	pSymA
SM_RS32175	12.0969	7.77243	12.3665	18.1661	13.0237	10.5114	251	10.7453	13.9004	42.8099	55.38	pSymA
SM_RS25560	42.8891	26.6483	14.615	30.5955	32.9934	38.5417	668	28.0508	34.0435	41.9922	50.9634	pSymA
SM_RS26430	23.0941	13.3242	12.3665	19.1222	25.1792	21.8987	389	16.2616	22.0667	41.8036	56.7267	pSymA
SM_RS25730	80.2795	76.6139	65.2052	79.357	85.9565	92.8505	1784	74.0329	86.0547	41.4983	48.2369	pSymA
SM_RS27870	26.3933	27.7587	17.9876	23.9027	13.892	17.519	581	24.0465	18.4379	41.3882	31.7347	pSymA
SM_RS31000	49.4874	41.0828	65.2052	49.7176	37.3346	44.6734	1259	51.9251	43.9085	41.2432	34.8757	pSymA
SM_RS29050	75.8807	53.2966	50.5903	46.8493	59.0408	64.8202	1454	59.9225	56.9034	41.2122	39.1358	pSymA
SM_RS27990	37.3905	34.4208	34.8511	49.7176	52.0948	39.4177	869	35.5541	47.0767	40.9138	54.1734	pSymA
SM_RS27890	32.9916	31.0897	37.0995	24.8588	36.4664	32.4101	830	33.7269	31.2451	40.6349	37.6447	pSymA
SM_RS28150	26.3933	16.6552	11.2423	17.2099	24.3109	14.8911	452	18.0969	18.804	40.0374	41.6018	pSymA
SM_RS27975	111.072	85.4967	74.199	92.7425	71.1963	117.377	2273	90.2558	93.7719	39.7078	41.2547	pSymA
SM_RS30930	23.0941	45.5242	33.7268	25.8149	21.7062	19.2709	867	34.1151	22.264	39.3484	25.6793	pSymA
SM_RS32140	24.1938	17.7655	24.733	16.2538	14.7602	14.0152	566	22.2308	15.0097	39.277	26.519	pSymA
SM_RS25875	39.5899	27.7587	37.0995	40.1565	26.9157	49.0531	893	34.816	38.7084	38.9877	43.3465	pSymA
SM_RS26535	52.7865	45.5242	41.5964	51.6298	33.8616	55.1847	1202	46.6357	46.8921	38.7984	39.0117	pSymA
SM_RS28990	78.0801	65.5105	60.7083	58.3226	69.4598	84.967	1760	68.0996	70.9165	38.693	40.2934	pSymA
SM_RS28860	48.3877	42.1932	55.0872	38.2443	32.9934	41.1696	1265	48.556	37.4691	38.3842	29.6198	pSymA
SM_RS29070	49.4874	32.2001	41.5964	45.8932	52.0948	49.0531	1079	41.0946	49.0137	38.0858	45.4251	pSymA
SM_RS29245	49.4874	61.0691	50.5903	77.4448	72.9328	69.1999	1421	53.7156	73.1925	37.8012	51.5077	pSymA
SM_RS26530	18.6952	9.99312	14.615	14.3416	14.7602	16.643	386	14.4344	15.2483	37.3949	39.5033	pSymA
SM_RS28415	49.4874	22.2069	49.466	49.7176	51.2266	45.5493	1088	40.3868	48.8312	37.1202	44.8816	pSymA
SM_RS27630	56.0857	53.2966	60.7083	45.8932	64.2503	37.6658	1528	56.6969	49.2698	37.1053	32.2446	pSymA
SM_RS28005	69.2823	61.0691	49.466	55.4543	75.5375	105.114	1619	59.9391	78.7019	37.0223	48.6114	pSymA
SM_RS27950	46.1882	67.7312	62.9568	53.5421	76.4058	63.9442	1625	58.9587	64.6307	36.2823	39.7727	pSymA
SM_RS26590	49.4874	54.407	48.3418	65.0153	61.6456	72.7037	1400	50.7454	66.4549	36.2467	47.4678	pSymA
SM_RS30390	36.2907	38.8621	32.6026	41.1126	28.6522	46.4253	998	35.9185	38.73	35.9905	38.8076	pSymA
SM_RS28650	31.8919	34.4208	25.8572	59.2787	40.8076	53.4328	872	30.7233	51.1731	35.2331	58.6847	pSymA
SM_RS29950	15.3961	11.1035	8.99382	20.0783	23.4427	17.519	341	11.8311	20.3466	34.6954	59.6676	pSymA
SM_RS28170	21.9944	16.6552	23.6088	14.3416	5.20948	14.8911	602	20.7528	11.4807	34.4731	19.071	pSymA
SM_RS26195	46.1882	41.0828	44.9691	57.3665	61.6456	56.0607	1286	44.0801	58.3576	34.2769	45.3791	pSymA
SM_RS26200	13.1966	28.869	17.9876	40.1565	33.8616	36.7898	587	20.0178	36.936	34.1018	62.9233	pSymA
SM_RS26795	14.2964	27.7587	22.4846	27.7271	26.0474	1197.42	635	21.5132	417.065	33.879	656.796	pSymA
SM_RS27185	8.79776	15.5449	2.24846	8.60497	12.1555	10.5114	266	8.86369	10.4239	33.3221	39.1877	pSymA
SM_RS29770	54.986	44.4139	43.8449	47.8054	47.7536	52.5569	1454	47.7482	49.372	32.8392	33.956	pSymA
SM_RS26785	13.1966	12.2138	12.3665	10.5172	15.6285	7.00759	384	12.5923	11.0511	32.7925	28.7788	pSymA
SM_RS27940	37.3905	35.5311	42.7207	32.5077	23.4427	50.805	1181	38.5474	35.5851	32.6396	30.1313	pSymA
SM_RS30900	42.8891	58.8484	28.1057	52.5859	46.0171	59.5645	1331	43.281	52.7225	32.5177	39.6112	pSymA
SM_RS30395	40.6896	28.869	26.9815	39.2004	39.0711	28.9063	998	32.18	35.726	32.2445	35.7975	pSymA
SM_RS28160	15.3961	21.0966	14.615	25.8149	16.4967	23.6506	551	17.0359	21.9874	30.9181	39.9045	pSymA
SM_RS26595	40.6896	34.4208	34.8511	32.5077	58.1726	38.5417	1229	36.6538	43.074	29.8241	35.048	pSymA
SM_RS29225	115.471	87.7174	68.5779	78.4009	88.5612	95.4784	3134	90.5886	87.4801	28.9051	27.9133	pSymA
SM_RS32335	15.3961	14.4345	7.8696	12.4294	10.419	12.2633	440	12.5667	11.7039	28.5607	26.5997	pSymA
SM_RS26565	70.3821	63.2898	59.5841	62.147	78.1423	77.9594	2270	64.4186	72.7496	28.3783	32.0483	pSymA
SM_RS28175	46.1882	38.8621	41.5964	22.9466	25.1792	38.5417	1508	42.2156	28.8892	27.9944	19.1573	pSymA
SM_RS27895	69.2823	62.1794	55.0872	51.6298	65.1186	93.7265	2267	62.183	70.1583	27.4296	30.9476	pSymA
SM_RS30440	40.6896	25.538	48.3418	27.7271	43.4124	49.929	1394	38.1898	40.3562	27.3958	28.9499	pSymA
SM_RS26410	53.8863	38.8621	37.0995	31.5516	35.5981	39.4177	1586	43.2826	35.5225	27.2904	22.3975	pSymA
SM_RS27765	34.0913	42.1932	31.4784	33.4638	32.1252	49.929	1328	35.921	38.506	27.0489	28.9955	pSymA
SM_RS27225	35.191	15.5449	24.733	22.9466	16.4967	21.0228	941	25.1563	20.1553	26.7336	21.4191	pSymA
SM_RS27785	13.1966	8.88277	14.615	16.2538	9.55072	14.0152	461	12.2315	13.2732	26.5324	28.7923	pSymA
SM_RS27375	8.79776	9.99312	8.99382	11.4733	17.3649	22.7747	359	9.26157	17.2043	25.7982	47.9228	pSymA
SM_RS32250	13.1966	12.2138	15.7392	24.8588	12.1555	22.7747	534	13.7165	19.9296	25.6864	37.3214	pSymA
SM_RS25880	8.79776	13.3242	16.8634	13.3855	12.1555	8.75948	518	12.9951	11.4335	25.0871	22.0724	pSymA
SM_RS28010	10.9972	11.1035	11.2423	15.2977	15.6285	4222.95	455	11.1143	1417.96	24.4271	3116.39	pSymA
SM_RS29230	20.8947	39.9725	22.4846	32.5077	26.9157	34.162	1166	27.7839	31.1951	23.8284	26.754	pSymA
SM_RS32205	8.79776	5.55173	6.74537	11.4733	8.68247	14.0152	299	7.03162	11.3903	23.5171	38.0947	pSymA
SM_RS26485	16.4958	16.6552	10.1181	18.1661	21.7062	21.0228	621	14.423	20.2983	23.2255	32.6865	pSymA
SM_RS27205	7.69804	12.2138	7.8696	12.4294	11.2872	10.5114	401	9.26048	11.4093	23.0935	28.4522	pSymA
SM_RS27270	98.9748	98.8209	112.423	99.4352	86.8247	83.2151	4619	103.406	89.825	22.3871	19.4469	pSymA
SM_RS28110	28.5927	26.6483	34.8511	35.376	32.1252	35.9139	1358	30.0307	34.4717	22.1139	25.3841	pSymA
SM_RS32045	8.79776	5.55173	25.8572	18.1661	12.1555	16.643	654	13.4022	15.6548	20.4927	23.9371	pSymA
SM_RS29790	32.9916	22.2069	22.4846	21.0344	40.8076	35.0379	1376	25.8944	32.2933	18.8186	23.469	pSymA
SM_RS26850	17.5955	9.99312	13.4907	8.60497	13.892	19.2709	737	13.6931	13.9226	18.5795	18.8909	pSymA
SM_RS27980	10.9972	4.44139	8.99382	9.56108	8.68247	13.1392	503	8.14414	10.4609	16.1911	20.7971	pSymA
SM_RS27455	23.0941	27.7587	20.2361	15.2977	26.0474	25.4025	1481	23.6963	22.2492	16.0002	15.0231	pSymA
SM_RS26875	16.4958	9.99312	7.8696	7.64886	14.7602	14.8911	749	11.4528	12.4334	15.2908	16.6	pSymA
SM_RS28185	13.1966	14.4345	15.7392	13.3855	10.419	13.1392	977	14.4568	12.3146	14.7971	12.6045	pSymA
SM_RS27390	23.0941	8.88277	12.3665	22.9466	20.8379	25.4025	1001	14.7811	23.0623	14.7664	23.0393	pSymA
SM_RS29110	16.4958	14.4345	12.3665	16.2538	11.2872	6.13164	989	14.4323	11.2242	14.5928	11.3491	pSymA
SM_RS29760	16.4958	21.0966	19.1119	44.9371	29.5204	38.5417	1463	18.9014	37.6664	12.9196	25.746	pSymA
SM_RS24770	12.0969	9.99312	10.1181	6.69276	12.1555	11.3873	946	10.736	10.0785	11.3489	10.6538	pSymA
SM_RS26870	10.9972	21.0966	17.9876	25.8149	13.0237	24.5265	2084	16.6938	21.1217	8.01047	10.1352	pSymA
SM_RS17395	74039.7	79455.3	72590.3	68066.3	80472.6	66182.3	1067	75361.8	71573.7	70629.6	67079.4	pSymB
SM_RS22315	10385.8	11057.9	9398.55	8938.65	9452.61	8608.82	251	10280.7	9000.03	40959.2	35856.7	pSymB
SM_RS18390	32992.7	32511	30339.5	28722.4	33297.3	29846.2	806	31947.7	30622	39637.4	37992.5	pSymB
SM_RS31420	5694.35	6627.66	5890.95	5351.34	6362.52	5890.75	164	6070.99	5868.2	37018.2	35781.7	pSymB
SM_RS22960	32714.5	33090.6	34404.7	41653.8	39886.4	37820.8	1037	33403.3	39787	32211.4	38367.4	pSymB
SM_RS19820	17806.7	17697.8	18174.3	18254	19252.5	16925.1	680	17892.9	18143.9	26313.1	26682.2	pSymB
SM_RS24610	32027.1	32196.7	30950	27750.1	30778.5	30114.2	1241	31724.6	29547.6	25563.8	23809.5	pSymB
SM_RS20585	11031.3	10834.8	11805.5	7389.76	7839.41	7499.87	458	11223.9	7576.34	24506.2	16542.2	pSymB
SM_RS17400	23557.1	24483.1	24381.1	22239.1	24439.4	22374.3	1043	24140.5	23017.6	23145.2	22068.7	pSymB
SM_RS17405	17873.7	18317.4	18194.5	18513.1	18816.7	18283.7	800	18128.5	18537.8	22660.7	23172.3	pSymB
SM_RS32430	17959.5	16785.1	17095	16211.8	16337.8	17938.5	770	17279.9	16829.4	22441.4	21856.3	pSymB
SM_RS23670	8606.41	9444.61	8476.68	7961.51	9312.82	8571.15	395	8842.56	8615.16	22386.2	21810.5	pSymB
SM_RS19970	47271.5	48664.3	45450.3	44254.4	48097.4	44683.9	2336	47128.7	45678.6	20174.9	19554.2	pSymB
SM_RS23440	6115.54	5934.8	6080.95	6938.48	6168.9	6070.32	302	6043.76	6392.56	20012.5	21167.4	pSymB
SM_RS22970	16183.5	15588.2	15144.5	19289.5	18421.6	18317	785	15638.7	18676	19921.9	23791.1	pSymB
SM_RS22965	25945.7	25762.3	24829.7	32974.3	31078.9	29381.9	1355	25512.6	31145	18828.5	22985.3	pSymB
SM_RS23650	14968.3	15208.4	15838.1	14284.3	13643.6	13560.6	815	15338.3	13829.5	18820	16968.7	pSymB
SM_RS18535	18401.6	18747.1	17267	18021.7	18997.3	18844.3	983	18138.6	18621.1	18452.3	18943.1	pSymB
SM_RS22365	10511.1	12806.7	11903.3	10139.5	10883.5	8785.76	680	11740.4	9936.26	17265.3	14612.1	pSymB
SM_RS18385	23913.4	24445.4	25660.5	20296.3	21680.1	20687.3	1517	24673.1	20887.9	16264.4	13769.2	pSymB
SM_RS23150	12314.7	12165	11920.2	12115.8	12116.4	12555	767	12133.3	12262.4	15819.1	15987.5	pSymB
SM_RS22850	24987.8	19378.9	25522.2	29633.6	24322.2	31605.1	1511	23296.3	28520.3	15417.8	18875.1	pSymB
SM_RS21360	16427.6	15844.6	15805.5	19941.5	18812.3	17049.5	1043	16025.9	18601.1	15365.2	17834.2	pSymB
SM_RS21365	21411.5	22148.1	23761.7	27297.8	24290.1	23903.7	1598	22440.4	25163.9	14042.8	15747.1	pSymB
SM_RS24615	15355.4	15376.1	14749.9	12502.1	14523.2	14483.8	1097	15160.4	13836.3	13819.9	12612.9	pSymB
SM_RS17410	10631	10330.7	10195.6	10320.2	9981.37	10895.9	779	10385.8	10399.2	13332.2	13349.4	pSymB
SM_RS19965	13224.1	12893.3	13195.1	14600.7	14729.8	15589.2	1031	13104.2	14973.3	12710.2	14523	pSymB
SM_RS20560	10629.9	10311.8	10972.5	11068.9	10292.2	9621.41	845	10638	10327.5	12589.4	12221.9	pSymB
SM_RS19280	4253.72	4194.89	3760.54	4049.12	4270.91	4798.44	338	4069.72	4372.82	12040.6	12937.3	pSymB
SM_RS24420	4851.96	5494	4616.08	4377.06	5395.29	5291.6	428	4987.35	5021.32	11652.7	11732.1	pSymB
SM_RS24070	12137.6	11647.5	11923.6	10374.7	10616.1	9588.13	1034	11902.9	10193	11511.5	9857.81	pSymB
SM_RS19885	7526.48	8775.07	6677.91	5994.8	7768.21	5691.91	689	7659.82	6484.97	11117.3	9412.15	pSymB
SM_RS22605	7195.47	6861.94	8003.38	7628.79	7127.44	7027.73	668	7353.6	7261.32	11008.4	10870.2	pSymB
SM_RS23945	9941.47	10012	9261.39	13826.3	15494.7	14602.9	911	9738.28	14641.3	10689.7	16071.7	pSymB
SM_RS20150	2343.5	2326.18	2258.57	2902.74	2872.16	2789.89	218	2309.42	2854.93	10593.7	13096	pSymB
SM_RS21370	9169.46	9449.05	10706	12561.3	11670.1	10621.7	923	9774.85	11617.7	10590.3	12586.9	pSymB
SM_RS23900	5248.96	5320.78	4784.71	4685.89	5037.57	5119.04	485	5118.15	4947.5	10552.9	10201	pSymB
SM_RS23520	11417.3	11614.2	10615	9433.92	10064.7	10322.2	1067	11215.5	9940.27	10511.2	9316.09	pSymB
SM_RS21375	10922.4	11238.9	12644.2	15165.8	13736.5	12857.2	1130	11601.8	13919.8	10267.1	12318.4	pSymB
SM_RS20555	7360.42	7278.32	7906.7	8066.68	7495.58	7175.77	734	7515.15	7579.34	10238.6	10326.1	pSymB
SM_RS18395	6964.52	7005.18	5887.58	6322.74	7424.38	7202.92	665	6619.09	6983.35	9953.53	10501.3	pSymB
SM_RS23485	20712.1	20942.3	17276	13988.8	20047.8	16573.8	2009	19643.5	16870.2	9777.73	8397.29	pSymB
SM_RS23265	4334	4368.1	3971.9	2862.59	3006.74	2923.04	434	4224.67	2930.79	9734.25	6752.97	pSymB
SM_RS22060	2331.41	3658.59	3021.92	2278.41	3633.62	1642.4	314	3003.97	2518.14	9566.8	8019.56	pSymB
SM_RS23685	2386.39	2749.22	2353.01	3010.78	3901.9	3622.92	266	2496.21	3511.87	9384.23	13202.5	pSymB
SM_RS22665	14205.1	13725	13141.1	16796	15162.2	15538.4	1493	13690.4	15832.2	9169.72	10604.3	pSymB
SM_RS20005	9143.07	9282.5	8872.41	8989.33	9255.52	8201.5	1013	9099.33	8815.45	8982.55	8702.32	pSymB
SM_RS18400	6366.28	5952.57	5254.64	5768.2	6826.16	6583.63	653	5857.83	6392.66	8970.64	9789.68	pSymB
SM_RS21305	10728.9	9406.86	11738.1	9032.35	6845.26	9559.22	1187	10624.6	8478.95	8950.8	7143.17	pSymB
SM_RS22610	4950.94	5339.66	5263.64	5760.55	6019.56	5461.54	584	5184.74	5747.22	8877.99	9841.12	pSymB
SM_RS20010	11491	11698.6	12086.6	12918.9	12389.9	12671.5	1332	11758.7	12660.1	8827.87	9504.58	pSymB
SM_RS24560	2688.81	2659.28	2591.35	2421.82	2661.18	2934.43	308	2646.48	2672.48	8592.47	8676.87	pSymB
SM_RS23645	2478.77	2188.49	2096.69	2170.37	1806.82	1864.89	263	2254.65	1947.36	8572.81	7404.41	pSymB
SM_RS22600	12296	12039.5	12435.1	14094.9	12827.5	13255.7	1430	12256.8	13392.7	8571.22	9365.54	pSymB
SM_RS22945	8172.02	7774.65	9280.5	18380.2	13468.3	16274.2	992	8409.06	16040.9	8476.87	16170.3	pSymB
SM_RS24475	11114.9	11695.3	10695.9	10495.2	11102.3	10603.4	1325	11168.7	10733.6	8429.2	8100.84	pSymB
SM_RS32035	8787.86	8466.39	7685.22	8059.03	7722.19	7397.38	989	8313.16	7726.2	8405.62	7812.14	pSymB
SM_RS21250	3068.22	3042.35	3215.29	3049.03	2842.64	2684.78	371	3108.62	2858.82	8379.03	7705.71	pSymB
SM_RS23495	3384.94	3545.34	3084.88	2496.4	3498.17	2675.15	401	3338.39	2889.9	8325.15	7206.74	pSymB
SM_RS23480	9642.34	10027.5	8734.13	7239.65	9495.15	9956.9	1160	9468	8897.24	8162.07	7670.03	pSymB
SM_RS23490	5318.24	5411.83	4673.42	3753.68	5262.45	4173.02	632	5134.5	4396.38	8124.2	6956.3	pSymB
SM_RS22435	6944.73	7227.25	7305.23	6591.41	6749.76	5572.78	905	7159.07	6304.65	7910.57	6966.46	pSymB
SM_RS18100	717.017	722.836	756.605	706.564	714.568	629.807	95	732.153	683.646	7706.87	7196.27	pSymB
SM_RS17355	8720.78	9157.03	8392.36	8128.83	9200.82	9309.58	1196	8756.72	8879.74	7321.67	7424.53	pSymB
SM_RS24400	13541.9	13767.2	12639.7	12924.7	12768.4	11230.5	1889	13316.3	12307.9	7049.38	6515.55	pSymB
SM_RS20885	9476.28	9085.97	9639.13	10166.3	9432.64	9313.96	1337	9400.46	9637.63	7031.01	7208.4	pSymB
SM_RS22345	6541.13	6857.5	6927.49	6825.66	6477.13	6024.77	986	6775.38	6442.52	6871.58	6533.99	pSymB
SM_RS22975	510.27	501.877	545.251	674.056	613.851	760.323	76	519.132	682.743	6830.69	8983.47	pSymB
SM_RS17715	1771.65	1904.24	1842.61	1522.12	1799.88	1587.22	275	1839.5	1636.41	6689.09	5950.57	pSymB
SM_RS19275	3921.6	3855.12	3448.01	4001.31	4201.45	4472.59	563	3741.58	4225.12	6645.79	7504.65	pSymB
SM_RS21330	8100.54	8450.85	8328.28	7548.47	7448.69	6092.22	1268	8293.22	7029.8	6540.4	5544	pSymB
SM_RS23655	4887.15	4555.75	5011.81	4612.27	4095.52	4457.7	749	4818.24	4388.5	6432.9	5859.14	pSymB
SM_RS22925	6645.61	6969.65	6912.88	7079.02	6993.73	6462.75	1067	6842.71	6845.17	6413.04	6415.34	pSymB
SM_RS17880	6368.48	6442.23	6019.12	6911.71	6856.55	7562.06	986	6276.61	7110.11	6365.73	7211.06	pSymB
SM_RS24565	1741.96	1675.51	1691.96	1493.44	1604.52	1683.57	269	1703.14	1593.84	6331.39	5925.07	pSymB
SM_RS31410	1051.33	918.257	1026.42	973.318	917.737	992.449	158	998.67	961.168	6320.69	6083.34	pSymB
SM_RS22335	4399.98	4436.95	4547.5	5002.36	4635.57	4359.59	710	4461.48	4665.84	6283.77	6571.61	pSymB
SM_RS22670	4873.96	4704.54	4439.58	4946.9	4353.39	4574.2	776	4672.69	4624.83	6021.51	5959.84	pSymB
SM_RS20015	3842.42	3988.37	4047.22	4273.8	4189.29	4039.87	659	3959.34	4167.66	6008.1	6324.21	pSymB
SM_RS17460	9047.39	8949.4	7154.59	6668.85	7559.83	7533.15	1403	8383.79	7253.95	5975.62	5170.31	pSymB
SM_RS22360	6879.85	7469.3	8186.63	7310.4	7130.92	6016.01	1265	7511.93	6819.11	5938.28	5390.6	pSymB
SM_RS23160	7624.36	7051.81	7196.18	7362.03	7088.37	7314.17	1232	7290.78	7254.86	5917.84	5888.68	pSymB
SM_RS23195	4617.72	4631.26	4509.28	4444.95	4611.26	4444.56	776	4586.09	4500.26	5909.9	5799.3	pSymB
SM_RS22370	1673.77	1682.18	1671.73	734.291	755.375	725.285	296	1675.89	738.317	5661.8	2494.31	pSymB
SM_RS20875	4612.22	4758.95	4721.76	5130.48	4854.37	4942.98	830	4697.64	4975.94	5659.81	5995.11	pSymB
SM_RS22815	2983.54	2823.61	2861.16	3159.94	3046.68	2905.52	512	2889.44	3037.38	5643.43	5932.38	pSymB
SM_RS18785	3227.68	3827.37	3088.25	2501.18	2747.13	2466.67	608	3381.1	2571.66	5561.02	4229.71	pSymB
SM_RS20625	1926.71	2047.48	2205.74	1939.94	1887.57	1691.46	371	2059.97	1839.66	5552.49	4958.64	pSymB
SM_RS20550	2378.69	2440.54	2661.05	2652.24	2544.83	2254.69	461	2493.43	2483.92	5408.74	5388.12	pSymB
SM_RS18405	4105.25	3905.09	3634.63	3653.29	4033.01	4014.47	722	3881.66	3900.26	5376.26	5402.02	pSymB
SM_RS18415	5457.91	5585.04	5073.64	5093.19	5877.17	5557.89	1001	5372.2	5509.42	5366.83	5503.91	pSymB
SM_RS18430	2286.32	2165.18	2410.34	2073.8	2246.16	2408.86	431	2287.28	2242.94	5306.91	5204.03	pSymB
SM_RS23155	5700.95	5635.01	5579.54	5612.35	5487.32	5373.07	1070	5638.5	5490.91	5269.63	5131.7	pSymB
SM_RS17430	1537.41	1667.74	1455.88	1405.48	1565.45	1443.56	296	1553.67	1471.5	5248.9	4971.27	pSymB
SM_RS17340	4650.71	4802.25	3752.67	3543.34	4486.23	4513.76	842	4401.88	4181.11	5227.88	4965.69	pSymB
SM_RS22385	4866.26	5013.22	4988.2	4745.16	4520.1	4225.57	959	4955.89	4496.94	5167.77	4689.2	pSymB
SM_RS20565	6537.83	6444.45	6680.16	7014.01	6608.23	6447.85	1277	6554.15	6690.03	5132.46	5238.87	pSymB
SM_RS22055	6067.15	10159.7	8813.95	6709.97	10201	4599.6	1628	8346.92	7170.2	5127.1	4404.3	pSymB
SM_RS22660	1615.49	1556.71	1669.48	1683.71	1569.79	1517.14	323	1613.89	1590.21	4996.57	4923.26	pSymB
SM_RS21380	7403.31	7575.9	8981.46	9903.37	8851.78	8846.2	1601	7986.89	9200.45	4988.69	5746.69	pSymB
SM_RS17475	4793.68	4274.84	4795.96	10978	9630.6	12291.3	929	4621.49	10966.6	4974.69	11804.8	pSymB
SM_RS21125	4569.34	4557.97	4347.39	4454.51	4259.62	3635.18	917	4491.57	4116.44	4898.11	4489.03	pSymB
SM_RS22915	5684.45	5986.99	6165.27	6253.9	6293.06	6196.46	1214	5945.57	6247.81	4897.5	5146.46	pSymB
SM_RS21310	6000.07	4963.25	6400.23	4996.62	3718.7	4619.75	1184	5787.85	4445.02	4888.39	3754.24	pSymB
SM_RS18495	5121.39	5506.21	5183.82	4689.71	5777.32	5047.21	1100	5270.47	5171.41	4791.34	4701.29	pSymB
SM_RS20580	3358.54	3353.25	3640.25	2395.05	2604.74	2615.58	731	3450.68	2538.46	4720.49	3472.58	pSymB
SM_RS21260	5232.47	5084.28	5767.29	5642.95	5321.49	4756.4	1139	5361.34	5240.28	4707.06	4600.77	pSymB
SM_RS20890	6000.07	6226.82	6411.47	6467.11	6773.2	5803.16	1348	6212.79	6347.82	4608.89	4709.07	pSymB
SM_RS19895	3580.69	3397.66	3138.84	2968.72	3203.83	3091.22	737	3372.4	3087.92	4575.84	4189.85	pSymB
SM_RS18780	4964.13	5818.22	5047.78	4140.9	4576.53	3996.95	1154	5276.71	4238.13	4572.54	3672.56	pSymB
SM_RS23980	4293.31	3699.68	4726.25	16066.4	11229	16263.7	929	4239.75	14519.7	4563.77	15629.4	pSymB
SM_RS18505	4880.56	4770.05	4910.63	4568.28	4644.26	4529.53	1079	4853.74	4580.69	4498.37	4245.31	pSymB
SM_RS19870	3605.98	3985.03	3589.66	4025.21	4133.73	4304.41	830	3726.89	4154.45	4490.23	5005.36	pSymB
SM_RS19855	3770.94	3965.05	3603.15	3887.54	3863.7	3749.06	845	3779.71	3833.43	4473.03	4536.61	pSymB
SM_RS23205	2192.84	1996.4	2251.83	2018.34	2040.38	2196.88	488	2147.02	2085.2	4399.64	4272.95	pSymB
SM_RS22085	4207.53	4267.06	4724.01	4964.11	4558.3	4546.17	1001	4399.53	4689.53	4395.14	4684.84	pSymB
SM_RS19770	1057.93	1060.38	1142.22	1037.38	1231.17	1234.21	248	1086.84	1167.59	4382.43	4708.01	pSymB
SM_RS18410	5648.16	5460.69	5197.31	5455.55	5932.73	5597.31	1241	5435.38	5661.87	4379.84	4562.34	pSymB
SM_RS22595	2242.33	2190.71	2509.28	2465.8	2220.11	2396.59	533	2314.11	2360.84	4341.66	4429.33	pSymB
SM_RS20895	3961.19	4097.18	4543.01	5867.64	5277.21	5006.04	968	4200.46	5383.63	4339.32	5561.6	pSymB
SM_RS21265	2945.05	2924.65	3301.86	3037.56	2894.74	2662.01	707	3057.19	2864.77	4324.17	4052	pSymB
SM_RS24090	6510.34	6427.8	5946.04	6002.45	6095.1	6238.5	1475	6294.73	6112.02	4267.61	4143.74	pSymB
SM_RS23575	6909.54	6900.81	6626.2	7806.62	7369.68	6963.79	1616	6812.18	7380.03	4215.46	4566.85	pSymB
SM_RS23225	4711.2	4896.63	4484.55	4309.18	4675.51	4119.58	1132	4697.46	4368.09	4149.7	3858.74	pSymB
SM_RS23950	3238.67	2930.21	3430.02	3664.76	3606.7	4046	776	3199.63	3772.49	4123.24	4861.45	pSymB
SM_RS21220	7123.98	6645.43	6900.51	8411.84	7883.69	7461.33	1673	6889.97	7918.95	4118.33	4733.38	pSymB
SM_RS31855	833.588	844.974	893.761	193.134	238.768	216.359	209	857.441	216.087	4102.59	1033.91	pSymB
SM_RS22900	6982.12	6843.07	7501.97	7421.31	6924.27	7026.86	1739	7109.05	7124.15	4088.01	4096.69	pSymB
SM_RS18765	1735.36	2019.72	1804.39	1558.46	1768.62	1590.72	458	1853.15	1639.27	4046.19	3579.18	pSymB
SM_RS20920	4758.49	4923.28	5003.94	5956.55	5397.89	5413.36	1214	4895.23	5589.27	4032.32	4604.01	pSymB
SM_RS17425	988.648	1039.28	966.836	882.488	907.319	901.351	248	998.256	897.052	4025.23	3617.15	pSymB
SM_RS21455	2500.76	2547.14	2901.63	2891.27	2627.32	2694.42	659	2649.84	2737.67	4021.01	4154.28	pSymB
SM_RS22905	5575.58	5630.57	5765.04	5959.42	5587.17	5279.34	1433	5657.06	5608.64	3947.71	3913.92	pSymB
SM_RS18530	9928.27	9917.62	9527.83	10586	10843.5	11613.3	2513	9791.24	11014.3	3896.24	4382.93	pSymB
SM_RS22910	3868.81	3749.64	4011.25	4101.7	3881.93	3943.52	995	3876.57	3975.72	3896.05	3995.7	pSymB
SM_RS22880	5301.75	5355.2	5586.29	1862.5	1806.82	1844.75	1394	5414.41	1838.02	3884.08	1318.52	pSymB
SM_RS21225	3149.6	3019.03	3269.25	3749.86	3577.18	3410.94	815	3145.96	3579.33	3860.08	4391.81	pSymB
SM_RS22330	1286.67	1406.81	1427.77	1510.65	1559.37	1362.98	356	1373.75	1477.67	3858.85	4150.75	pSymB
SM_RS22655	1700.17	1580.02	1554.81	1569.93	1475.15	1494.37	419	1611.67	1513.15	3846.46	3611.34	pSymB
SM_RS21105	1707.86	1683.29	1826.87	2079.53	1765.15	1746.64	455	1739.34	1863.77	3822.73	4096.21	pSymB
SM_RS21460	2333.61	2198.49	3077.01	3307.18	2943.36	2945.81	674	2536.37	3065.45	3763.16	4548.15	pSymB
SM_RS18730	2243.43	2220.69	2168.64	2427.56	2326.03	2334.4	593	2210.92	2362.66	3728.36	3984.26	pSymB
SM_RS22620	4607.83	4687.88	4649.81	4385.67	4102.47	4176.52	1262	4648.51	4221.55	3683.44	3345.13	pSymB
SM_RS20935	2388.59	2349.49	2654.3	2497.35	2393.76	2281.84	674	2464.13	2390.99	3655.98	3547.46	pSymB
SM_RS23895	1814.54	1763.23	1721.19	1731.51	1869.34	2014.68	506	1766.32	1871.84	3490.75	3699.29	pSymB
SM_RS22440	7526.48	8186.59	8818.44	7961.51	7590.22	7169.64	2360	8177.17	7573.79	3464.9	3209.23	pSymB
SM_RS17225	7326.33	7771.32	6365.38	6080.85	7126.57	6880.57	2078	7154.34	6696	3442.9	3222.33	pSymB
SM_RS24720	858.881	860.519	822.935	733.335	784.896	896.971	248	847.445	805.067	3417.12	3246.24	pSymB
SM_RS21315	6053.96	6567.7	6557.62	6363.86	6425.9	5041.96	1889	6393.09	5943.9	3384.38	3146.59	pSymB
SM_RS22870	1495.62	1495.64	1526.7	1546.98	1503.8	1435.68	452	1505.99	1495.49	3331.83	3308.6	pSymB
SM_RS20460	3105.61	3283.3	3673.98	4966.98	4438.48	3729.79	1010	3354.29	4378.42	3321.08	4335.07	pSymB
SM_RS23640	1550.6	1394.6	1605.4	1575.67	1308.45	1392.76	458	1516.87	1425.62	3311.93	3112.72	pSymB
SM_RS20020	2424.88	2568.23	2574.48	2793.75	2731.51	2792.52	770	2522.53	2772.59	3276.02	3600.77	pSymB
SM_RS21110	1341.66	1295.77	1519.96	1584.27	1565.45	1355.97	428	1385.8	1501.9	3237.84	3509.1	pSymB
SM_RS20950	2458.97	2281.76	2512.65	2643.64	2298.25	2487.69	749	2417.8	2476.53	3228.03	3306.45	pSymB
SM_RS22705	3489.41	3726.32	3720.07	3713.52	3954	3410.94	1136	3645.27	3692.82	3208.86	3250.72	pSymB
SM_RS32440	333.215	365.304	467.679	367.145	363.796	324.101	122	388.733	351.681	3186.33	2882.63	pSymB
SM_RS20025	4070.06	4081.63	4177.63	4165.76	4396.8	4286.01	1298	4109.78	4282.86	3166.24	3299.58	pSymB
SM_RS23680	5092.8	5352.98	4220.35	6221.4	7721.32	7481.47	1547	4888.71	7141.4	3160.12	4616.29	pSymB
SM_RS22640	1297.67	1405.7	1398.54	1446.59	1365.75	1177.27	437	1367.3	1329.87	3128.84	3043.19	pSymB
SM_RS23675	3174.89	3403.21	2685.78	4020.43	4725	4568.95	1004	3087.96	4438.13	3075.66	4420.45	pSymB
SM_RS17350	3074.82	3047.9	3117.48	2989.75	3084.01	3318.09	1004	3080.07	3130.62	3067.8	3118.15	pSymB
SM_RS21815	2466.67	2913.55	2801.58	2878.84	2859.14	2353.67	890	2727.27	2697.22	3064.34	3030.58	pSymB
SM_RS20030	2711.91	2724.79	2945.48	3802.44	4105.94	4319.3	917	2794.06	4075.89	3046.96	4444.81	pSymB
SM_RS21115	2239.03	2396.13	2531.76	2834.86	2739.32	2490.32	794	2388.97	2688.17	3008.78	3385.6	pSymB
SM_RS18695	1064.53	1102.57	1025.3	914.039	932.498	965.295	356	1064.13	937.277	2989.14	2632.8	pSymB
SM_RS21325	4283.41	4461.37	4476.68	4245.12	4370.76	3636.06	1475	4407.15	4083.98	2987.9	2768.8	pSymB
SM_RS22650	797.297	621.794	532.884	631.987	575.648	653.457	221	650.658	620.364	2944.16	2807.08	pSymB
SM_RS22075	5854.91	5828.21	6204.61	5866.68	5461.28	5074.37	2036	5962.58	5467.44	2928.57	2685.38	pSymB
SM_RS17630	2132.36	2068.58	1901.07	1890.23	2256.57	2358.05	704	2034	2168.28	2889.21	3079.95	pSymB
SM_RS18855	2368.8	2199.6	2326.03	2202.87	2247.02	2906.4	797	2298.14	2452.1	2883.49	3076.66	pSymB
SM_RS31845	260.634	219.849	157.392	156.802	182.332	202.344	74	212.625	180.493	2873.31	2439.09	pSymB
SM_RS19300	2059.77	2218.47	2124.79	1877.8	1708.71	1852.63	746	2134.35	1813.05	2861.05	2430.36	pSymB
SM_RS22820	1416.44	1394.6	1504.22	1449.46	1425.66	1245.6	503	1438.42	1373.57	2859.68	2730.76	pSymB
SM_RS22645	1303.17	1372.39	1282.74	1347.16	1326.68	1338.45	467	1319.43	1337.43	2825.34	2863.87	pSymB
SM_RS20640	3266.17	2976.84	3083.76	2565.24	2494.47	2553.39	1103	3108.92	2537.7	2818.61	2300.73	pSymB
SM_RS17455	539.962	656.215	562.114	499.088	529.631	541.336	209	586.097	523.352	2804.29	2504.08	pSymB
SM_RS19350	3217.78	3120.07	3328.84	3221.13	2970.27	3636.06	1157	3222.23	3275.82	2784.99	2831.31	pSymB
SM_RS17710	710.419	732.829	656.549	592.787	720.645	662.217	254	699.932	658.55	2755.64	2592.72	pSymB
SM_RS22875	2516.16	2420.56	2635.19	2419.91	2466.69	2342.29	920	2523.97	2409.63	2743.44	2619.16	pSymB
SM_RS20925	3337.65	3067.89	3663.86	4433.47	3702.21	4058.27	1247	3356.47	4064.65	2691.63	3259.54	pSymB
SM_RS22405	2755.9	3013.48	3161.33	2877.89	2783.6	2554.26	1112	2976.9	2738.58	2677.07	2462.76	pSymB
SM_RS24415	2916.46	2661.5	2843.17	2461.02	2606.48	2512.22	1061	2807.04	2526.57	2645.66	2381.31	pSymB
SM_RS22630	1952	1860.94	2124.79	2059.46	1796.4	1770.29	749	1979.24	1875.38	2642.52	2503.85	pSymB
SM_RS22425	2541.45	2337.28	2448.57	2442.86	2010.86	1993.66	929	2442.43	2149.13	2629.1	2313.37	pSymB
SM_RS18370	2606.34	2607.09	2371	2553.76	2565.67	2600.69	962	2528.14	2573.38	2628.01	2675.03	pSymB
SM_RS23500	2099.36	2073.02	2016.86	1750.63	2179.3	1920.08	792	2063.08	1950	2604.9	2462.13	pSymB
SM_RS23850	2408.39	2463.86	2006.75	2186.62	2164.54	2366.81	884	2293	2239.32	2593.89	2533.17	pSymB
SM_RS20655	2631.63	2497.17	2812.82	2156.02	2003.91	2256.44	1025	2647.21	2138.79	2582.64	2086.63	pSymB
SM_RS24490	5541.49	5412.94	4587.97	7480.59	8565.26	8702.55	2018	5180.8	8249.46	2567.29	4087.94	pSymB
SM_RS18420	4464.86	4107.17	4141.66	4359.85	4494.92	4835.23	1691	4237.9	4563.33	2506.15	2698.6	pSymB
SM_RS23260	952.357	994.871	996.066	937.942	981.12	965.295	392	981.098	961.452	2502.8	2452.68	pSymB
SM_RS22455	1660.58	1707.71	1519.96	1664.58	1646.2	1642.4	659	1629.42	1651.06	2472.56	2505.4	pSymB
SM_RS24410	3237.57	3104.53	2952.22	2872.15	2843.51	2855.59	1265	3098.11	2857.08	2449.1	2258.56	pSymB
SM_RS19265	2859.27	2959.07	2775.72	3160.89	3314.97	3569.49	1178	2864.69	3348.45	2431.82	2842.49	pSymB
SM_RS20915	2875.77	2871.36	2783.59	4022.35	3644.9	3802.49	1175	2843.57	3823.25	2420.06	3253.83	pSymB
SM_RS22430	2396.29	2449.43	2740.87	2402.7	2137.63	2017.31	1046	2528.86	2185.88	2417.65	2089.75	pSymB
SM_RS19850	510.27	591.815	496.909	606.173	580.857	543.964	221	532.998	576.998	2411.75	2610.85	pSymB
SM_RS20870	1887.12	1761.01	1921.31	2214.35	1997.84	2088.26	770	1856.48	2100.15	2411.01	2727.46	pSymB
SM_RS22625	2892.26	2955.74	3286.12	3147.51	2899.08	2697.04	1268	3044.71	2914.54	2401.19	2298.54	pSymB
SM_RS31840	704.92	598.477	537.381	508.649	566.966	576.374	256	613.593	550.663	2396.85	2151.03	pSymB
SM_RS20910	2436.98	2367.26	2337.27	3444.86	3024.11	3276.05	998	2380.5	3248.34	2385.27	3254.85	pSymB
SM_RS21675	1946.5	2145.19	1926.93	2044.16	2135.89	1987.53	848	2006.21	2055.86	2365.81	2424.36	pSymB
SM_RS22325	1696.87	1641.09	1872.96	2016.43	1926.64	1757.15	737	1736.97	1900.07	2356.82	2578.12	pSymB
SM_RS22890	1959.7	1849.84	1937.04	678.837	634.689	691.123	818	1915.53	668.216	2341.72	816.89	pSymB
SM_RS23230	2034.48	1802.09	1816.75	2193.31	2103.76	2138.19	809	1884.44	2145.09	2329.35	2651.53	pSymB
SM_RS18720	3069.32	2986.83	2802.7	3088.23	3134.37	3234	1268	2952.95	3152.2	2328.83	2485.96	pSymB
SM_RS23385	4026.07	4100.51	4069.71	4131.34	4186.69	4030.24	1748	4065.43	4116.09	2325.76	2354.74	pSymB
SM_RS23220	2461.17	2571.56	2342.89	2582.45	2773.18	2466.67	1070	2458.54	2607.43	2297.7	2436.85	pSymB
SM_RS22410	1727.66	1829.85	2014.62	1999.22	1729.55	1835.11	809	1857.38	1854.63	2295.89	2292.49	pSymB
SM_RS19260	1206.39	1259.13	1087.13	1309.87	1309.32	1369.98	518	1184.22	1329.72	2286.14	2567.03	pSymB
SM_RS19925	1616.59	1795.43	1657.11	1632.08	1763.41	1666.93	740	1689.71	1687.47	2283.39	2280.37	pSymB
SM_RS18480	2511.76	2533.81	2269.82	2144.55	2530.94	2403.6	1070	2438.46	2359.7	2278.94	2205.32	pSymB
SM_RS20650	1875.02	1885.37	2145.03	1730.56	1576.74	1599.48	866	1968.47	1635.59	2273.06	1888.67	pSymB
SM_RS18485	1795.84	1839.84	1736.93	1538.38	1996.97	1794.82	791	1790.87	1776.72	2264.06	2246.17	pSymB
SM_RS24120	3808.33	3424.31	3142.22	3319.61	3912.32	3971.55	1532	3458.29	3734.49	2257.37	2437.66	pSymB
SM_RS22920	3509.21	3430.97	3370.44	3574.89	3364.46	3323.35	1536	3436.87	3420.9	2237.55	2227.15	pSymB
SM_RS19920	3832.52	4063.87	4215.85	4290.06	4205.79	4304.41	1805	4037.42	4266.75	2236.8	2363.85	pSymB
SM_RS22825	2180.74	2024.16	2021.36	2211.48	2135.02	1869.27	929	2075.42	2071.92	2234.04	2230.27	pSymB
SM_RS23395	2275.32	2188.49	2799.33	2429.47	2587.38	2481.56	1097	2421.05	2499.47	2206.97	2278.46	pSymB
SM_RS18490	2186.24	2292.87	2015.74	2005.91	2463.22	2205.64	983	2164.95	2224.92	2202.39	2263.4	pSymB
SM_RS18655	1514.31	1300.22	1530.07	1294.57	1313.66	1398.89	659	1448.2	1335.71	2197.57	2026.87	pSymB
SM_RS20645	1925.61	1830.96	1974.14	1590.01	1443.9	1431.3	875	1910.24	1488.4	2183.13	1701.03	pSymB
SM_RS20960	2189.54	2415	2023.61	1428.43	1689.61	1287.64	1022	2209.39	1468.56	2161.83	1436.95	pSymB
SM_RS22230	2468.87	2547.14	2694.77	3078.67	3011.08	2641.86	1190	2570.26	2910.54	2159.88	2445.83	pSymB
SM_RS20905	4070.06	3829.59	4338.4	5522.48	5199.93	5521.1	1901	4079.35	5414.5	2145.9	2848.24	pSymB
SM_RS24715	876.477	929.36	812.817	775.404	814.416	913.614	413	872.885	834.478	2113.52	2020.53	pSymB
SM_RS20865	2360	2206.26	2371	2687.62	2210.56	2499.08	1097	2312.42	2465.75	2107.95	2247.72	pSymB
SM_RS22415	2410.59	2458.31	2752.11	2583.4	2482.32	2383.45	1211	2540.33	2483.06	2097.72	2050.42	pSymB
SM_RS23390	654.333	737.27	770.096	627.207	595.618	479.144	344	720.567	567.323	2094.67	1649.19	pSymB
SM_RS22790	773.103	773.912	817.314	838.507	827.44	747.184	377	788.109	804.377	2090.48	2133.63	pSymB
SM_RS19875	1471.42	1554.49	1524.45	1762.11	1901.46	1937.6	731	1516.79	1867.06	2074.95	2554.11	pSymB
SM_RS23840	1944.3	1583.35	1663.86	1610.09	1395.27	1618.75	836	1730.51	1541.37	2069.98	1843.74	pSymB
SM_RS19890	3351.95	3669.7	3093.88	3230.69	3843.73	3297.07	1637	3371.84	3457.16	2059.77	2111.89	pSymB
SM_RS17215	2163.15	2290.65	1842.61	1986.79	2247.02	2456.16	1022	2098.8	2229.99	2053.62	2181.99	pSymB
SM_RS18775	5998.97	6879.71	6504.78	5403.92	5960.52	5235.54	3149	6461.15	5533.33	2051.81	1757.17	pSymB
SM_RS19865	1806.84	1976.42	1838.11	1974.36	1876.28	1837.74	914	1873.79	1896.13	2050.1	2074.54	pSymB
SM_RS22420	2070.77	1937.56	2019.11	2019.3	1696.56	1707.22	992	2009.15	1807.69	2025.35	1822.27	pSymB
SM_RS22380	1728.76	1958.65	2084.32	1808	1786.85	1527.65	950	1923.91	1707.5	2025.17	1797.37	pSymB
SM_RS19725	406.896	464.125	412.592	49.7176	70.328	68.324	212	427.871	62.7899	2018.26	296.179	pSymB
SM_RS21005	807.194	799.45	855.537	741.94	655.527	656.961	407	820.727	684.809	2016.53	1682.58	pSymB
SM_RS19800	423.392	502.987	555.369	452.239	487.087	526.445	245	493.916	488.59	2015.98	1994.25	pSymB
SM_RS17925	1428.54	1426.8	1276	1309.87	1509.01	1563.57	689	1377.11	1460.82	1998.71	2120.2	pSymB
SM_RS23605	1725.46	1697.72	1530.07	1724.82	1623.62	1514.51	827	1651.08	1620.99	1996.48	1960.08	pSymB
SM_RS23610	2241.23	2296.2	2156.27	2551.85	2352.95	2211.77	1121	2231.23	2372.19	1990.39	2116.14	pSymB
SM_RS23000	407.996	401.946	412.592	1017.3	1007.17	966.171	206	407.511	996.879	1978.21	4839.22	pSymB
SM_RS18425	2076.27	2043.04	1950.54	2117.78	2220.98	2294.98	1028	2023.28	2211.25	1968.17	2151.02	pSymB
SM_RS23585	1744.16	1822.08	1826.87	1958.11	1879.76	2111.04	914	1797.7	1982.97	1966.85	2169.55	pSymB
SM_RS20900	3733.55	3514.25	3895.45	5560.72	4524.44	5069.11	1892	3714.42	5051.42	1963.22	2669.89	pSymB
SM_RS23615	1451.63	1471.21	1377.18	1974.36	1783.38	1972.64	731	1433.34	1910.13	1960.79	2613.03	pSymB
SM_RS23210	1021.64	1034.84	1107.36	912.127	1039.29	1034.49	539	1054.62	995.305	1956.62	1846.58	pSymB
SM_RS21050	1772.75	1840.95	1887.58	1829.03	1948.35	1679.19	947	1833.76	1818.86	1936.39	1920.65	pSymB
SM_RS19340	609.245	578.491	566.611	630.075	600.827	672.728	302	584.782	634.544	1936.36	2101.14	pSymB
SM_RS22885	1723.26	1715.49	2017.99	635.812	593.881	642.946	941	1818.91	624.213	1932.96	663.351	pSymB
SM_RS20510	1423.04	1635.54	1444.63	1509.69	1522.04	1278.88	782	1501.07	1436.87	1919.53	1837.43	pSymB
SM_RS22955	2232.43	2309.52	2376.62	2586.27	2562.2	2782.01	1211	2306.19	2643.49	1904.37	2182.9	pSymB
SM_RS20590	1048.03	981.547	1030.92	1046.94	1071.42	1060.77	536	1020.17	1059.71	1903.29	1977.07	pSymB
SM_RS18585	404.697	476.339	414.84	466.581	455.83	444.982	227	431.959	455.797	1902.9	2007.92	pSymB
SM_RS21095	1701.27	1859.83	2105.68	1807.04	1663.56	1362.98	1004	1888.93	1611.19	1881.4	1604.77	pSymB
SM_RS23335	2478.77	2392.8	2736.37	2453.37	2525.73	2593.68	1349	2535.98	2524.26	1879.9	1871.21	pSymB
SM_RS20595	2236.83	2020.83	2239.46	2495.44	1995.23	2349.29	1163	2165.71	2279.99	1862.17	1960.44	pSymB
SM_RS20505	1443.93	1759.9	1452.5	1432.25	1511.62	1355.97	836	1552.11	1433.28	1856.59	1714.45	pSymB
SM_RS18365	1311.97	1391.26	1249.02	1111	1369.23	1205.3	710	1317.42	1228.51	1855.52	1730.29	pSymB
SM_RS22340	3290.36	3463.17	3329.96	4823.57	5001.1	4203.68	1814	3361.17	4676.12	1852.9	2577.79	pSymB
SM_RS23200	1602.29	1607.78	1448.01	1585.23	1513.36	1529.41	842	1552.69	1542.66	1844.05	1832.14	pSymB
SM_RS23690	3598.28	3932.85	3156.83	4678.24	5762.56	5343.28	1937	3562.65	5261.36	1839.26	2716.24	pSymB
SM_RS31875	137.465	142.124	145.025	219.905	226.613	187.453	77	141.538	211.323	1838.16	2744.46	pSymB
SM_RS20605	646.635	670.649	793.705	933.161	857.828	938.14	383	703.663	909.71	1837.24	2375.22	pSymB
SM_RS20375	426.691	521.863	441.822	449.371	506.188	415.199	254	463.459	456.919	1824.64	1798.9	pSymB
SM_RS24125	3968.89	3683.02	3347.95	3475.45	3826.37	4300.03	2012	3666.62	3867.28	1822.38	1922.11	pSymB
SM_RS17465	2893.36	2453.87	2697.02	3292.84	3196.89	4111.7	1487	2681.42	3533.81	1803.24	2376.47	pSymB
SM_RS19910	569.655	525.194	486.791	550.718	571.307	621.923	296	527.213	581.316	1781.13	1963.91	pSymB
SM_RS20945	825.889	788.346	862.283	808.867	783.159	741.928	464	825.506	777.985	1779.11	1676.69	pSymB
SM_RS24180	3002.23	2970.18	3150.09	2773.67	2842.64	2547.26	1718	3040.83	2721.19	1769.98	1583.93	pSymB
SM_RS23215	1381.25	1390.15	1260.26	1440.85	1466.47	1418.16	761	1343.89	1441.83	1765.95	1894.65	pSymB
SM_RS23985	2670.12	2547.14	2865.66	9501.8	7157.83	10740.9	1541	2694.3	9133.5	1748.41	5927	pSymB
SM_RS19960	1269.08	1414.58	1374.93	1362.45	1469.94	1287.64	776	1352.86	1373.35	1743.38	1769.78	pSymB
SM_RS19255	3020.93	3031.25	2802.7	3290.92	3520.74	3449.48	1694	2951.63	3420.38	1742.4	2019.12	pSymB
SM_RS22070	995.246	1100.35	1035.41	1039.29	1044.5	886.46	599	1043.67	990.084	1742.36	1652.89	pSymB
SM_RS23660	426.691	485.222	397.977	499.088	612.983	576.374	251	436.63	562.815	1739.56	2242.29	pSymB
SM_RS22355	1961.9	2275.1	2568.86	2415.13	2332.98	1921.83	1307	2268.62	2223.31	1735.75	1701.08	pSymB
SM_RS20790	1515.41	1493.42	1523.33	2950.55	2825.28	2911.65	872	1510.72	2895.83	1732.48	3320.9	pSymB
SM_RS22675	2472.17	2591.55	2659.92	2835.82	2621.24	2546.38	1487	2574.55	2667.81	1731.37	1794.09	pSymB
SM_RS20940	4474.76	4766.72	4737.5	5664.94	5325.83	5246.93	2712	4659.66	5412.57	1718.16	1995.78	pSymB
SM_RS20110	549.86	509.649	556.493	609.041	579.989	494.911	314	538.667	561.314	1715.5	1787.62	pSymB
SM_RS20995	1133.81	1183.63	1327.71	1241.03	1201.65	1176.4	710	1215.05	1206.36	1711.34	1699.1	pSymB
SM_RS20435	2788.89	2840.27	2839.8	2967.76	2800.97	2729.45	1652	2822.99	2832.73	1708.83	1714.73	pSymB
SM_RS21980	1569.3	1535.61	1553.68	1628.25	1380.51	1387.5	911	1552.86	1465.42	1704.57	1608.59	pSymB
SM_RS23255	1716.66	1709.93	1662.73	1422.69	1516.83	1511.01	998	1696.44	1483.51	1699.84	1486.48	pSymB
SM_RS19935	1780.45	1678.84	1779.65	2085.27	1825.06	1778.17	1031	1746.31	1896.17	1693.81	1839.15	pSymB
SM_RS22125	726.915	699.518	822.935	759.15	705.885	646.45	443	749.789	703.828	1692.53	1588.78	pSymB
SM_RS18725	1464.83	1296.89	1224.28	1330.9	1300.63	1269.25	791	1328.67	1300.26	1679.73	1643.82	pSymB
SM_RS23765	1173.4	1459	1264.76	1236.25	1258.96	1132.6	776	1299.05	1209.27	1674.03	1558.34	pSymB
SM_RS23990	1702.37	1592.24	1848.23	5571.24	4106.81	6086.09	1025	1714.28	5254.71	1672.47	5126.55	pSymB
SM_RS19360	1166.8	1153.65	1075.89	1119.6	1047.97	1076.54	680	1132.11	1081.37	1664.87	1590.25	pSymB
SM_RS22700	2136.76	2230.69	2163.01	2567.15	2458.01	2309.88	1316	2176.82	2445.01	1654.12	1857.91	pSymB
SM_RS22635	1657.28	1669.96	1808.88	1823.3	1753.86	1703.72	1043	1712.04	1760.29	1641.46	1687.72	pSymB
SM_RS23635	1065.63	1073.71	1071.39	969.494	1047.11	1038.87	659	1070.24	1018.49	1624.04	1545.51	pSymB
SM_RS22260	2423.78	2378.36	2601.46	2480.14	2227.05	2167.1	1520	2467.87	2291.43	1623.6	1507.52	pSymB
SM_RS21435	2070.77	2261.78	2186.62	2284.14	2254.84	2143.45	1349	2173.06	2227.48	1610.87	1651.2	pSymB
SM_RS18905	668.63	765.029	709.388	725.686	799.656	719.153	446	714.349	748.165	1601.68	1677.5	pSymB
SM_RS17850	1152.51	1321.31	881.395	703.696	841.332	809.376	701	1118.4	784.801	1595.44	1119.55	pSymB
SM_RS23970	1523.11	1420.13	1287.24	1368.19	1438.69	1300.78	887	1410.16	1369.22	1589.81	1543.65	pSymB
SM_RS23515	698.322	699.518	797.078	718.993	752.77	823.391	461	731.639	765.052	1587.07	1659.55	pSymB
SM_RS22615	1553.9	1574.47	1648.12	2214.35	2074.24	1951.61	1004	1592.16	2080.07	1585.82	2071.78	pSymB
SM_RS31885	988.648	1011.53	942.103	1065.1	948.126	1134.35	619	980.759	1049.19	1584.42	1694.98	pSymB
SM_RS21230	2413.88	2370.59	2487.92	2924.73	2667.26	2777.63	1535	2424.13	2789.87	1579.24	1817.51	pSymB
SM_RS20690	1399.94	1439.01	1228.78	1309.87	1319.74	1442.69	860	1355.91	1357.43	1576.64	1578.41	pSymB
SM_RS24075	279.329	326.442	266.442	319.34	308.228	311.838	185	290.738	313.135	1571.55	1692.62	pSymB
SM_RS17700	658.732	561.835	591.344	464.669	560.888	595.645	386	603.97	540.4	1564.69	1400	pSymB
SM_RS19765	357.409	354.201	306.914	365.233	378.556	440.602	218	339.508	394.797	1557.38	1811	pSymB
SM_RS23060	491.575	565.167	465.43	507.693	538.313	544.84	329	507.391	530.282	1542.22	1611.8	pSymB
SM_RS20465	680.726	760.588	748.736	1151.15	885.612	829.523	476	730.017	955.43	1533.65	2007.21	pSymB
SM_RS24040	1525.31	1488.98	1292.86	1397.83	1441.29	1355.97	944	1435.72	1398.36	1520.89	1481.32	pSymB
SM_RS23510	922.665	922.698	974.706	993.396	1044.5	1056.39	620	940.023	1031.43	1516.17	1663.6	pSymB
SM_RS18770	1347.16	1560.04	1369.31	1238.16	1309.32	1125.59	956	1425.5	1224.36	1491.11	1280.71	pSymB
SM_RS20660	1480.22	1496.75	1745.93	1521.17	1526.38	1425.17	1058	1574.3	1490.9	1488	1409.17	pSymB
SM_RS19900	1428.54	1432.35	1553.68	1522.12	1438.69	1334.07	989	1471.52	1431.63	1487.89	1447.55	pSymB
SM_RS31900	1876.12	1947.55	1916.81	2860.68	2668.12	2615.58	1289	1913.49	2714.79	1484.48	2106.12	pSymB
SM_RS19595	1393.34	1429.02	1300.73	1241.98	1334.5	1414.66	926	1374.36	1330.38	1484.19	1436.69	pSymB
SM_RS22810	519.068	545.18	547.499	624.339	634.689	628.055	362	537.249	629.027	1484.11	1737.64	pSymB
SM_RS17345	1935.51	1785.44	2111.3	1874.93	1970.05	2060.23	1310	1944.08	1968.4	1484.03	1502.6	pSymB
SM_RS23475	1994.89	2031.93	1898.82	1963.85	2131.55	2062.86	1340	1975.22	2052.75	1474.04	1531.9	pSymB
SM_RS20990	1579.2	1602.23	1917.93	1909.35	1545.48	1614.37	1169	1699.79	1689.73	1454.05	1445.45	pSymB
SM_RS24095	1132.71	1039.28	1095	1249.63	1104.41	1175.52	749	1089	1176.52	1453.94	1570.79	pSymB
SM_RS21830	739.012	827.208	780.214	831.814	783.159	693.751	539	782.145	769.575	1451.1	1427.78	pSymB
SM_RS17245	1236.08	1279.12	1090.5	1136.81	1171.27	1179.03	830	1201.9	1162.37	1448.07	1400.44	pSymB
SM_RS18760	3127.6	3244.43	3225.41	2919.95	2951.17	2885.37	2213	3199.15	2918.83	1445.62	1318.95	pSymB
SM_RS21450	537.763	518.532	591.344	504.825	519.212	452.865	380	549.213	492.301	1445.3	1295.53	pSymB
SM_RS22840	1001.84	1001.53	1099.49	1035.47	902.977	1000.33	716	1034.29	979.592	1444.54	1368.14	pSymB
SM_RS22080	865.479	879.395	940.979	987.66	923.815	945.148	626	895.284	952.208	1430.17	1521.1	pSymB
SM_RS21100	2931.85	3361.02	3929.18	3712.57	3231.62	2786.39	2384	3407.35	3243.53	1429.26	1360.54	pSymB
SM_RS19830	543.262	554.063	530.636	578.445	707.622	621.047	380	542.653	635.705	1428.04	1672.91	pSymB
SM_RS17140	1195.4	1063.71	1045.53	959.932	1067.94	1086.18	776	1101.55	1038.02	1419.52	1337.65	pSymB
SM_RS23830	1254.78	998.202	1233.28	1165.5	1059.26	1159.76	821	1162.09	1128.17	1415.45	1374.14	pSymB
SM_RS22130	580.652	626.236	685.779	607.129	707.622	621.923	446	630.889	645.558	1414.55	1447.44	pSymB
SM_RS17220	1593.49	1817.64	1383.92	1529.77	1674.85	1775.55	1136	1598.35	1660.06	1407	1461.32	pSymB
SM_RS18095	1263.58	1271.35	1423.27	1364.37	1228.57	1476.85	941	1319.4	1356.59	1402.12	1441.65	pSymB
SM_RS18465	891.873	827.208	708.264	695.091	810.075	801.493	578	809.115	768.886	1399.85	1330.25	pSymB
SM_RS19580	1625.39	1590.02	1605.4	1655.02	1644.46	1598.61	1148	1606.93	1632.7	1399.77	1422.21	pSymB
SM_RS23770	1575.9	1995.29	1760.54	1821.39	1821.58	1828.1	1277	1777.24	1823.69	1391.73	1428.11	pSymB
SM_RS22220	1441.73	1406.81	1521.08	1753.5	1611.47	1504	1049	1456.54	1622.99	1388.5	1547.18	pSymB
SM_RS19615	247.437	298.683	284.43	126.206	155.416	141.028	200	276.85	140.883	1384.25	704.417	pSymB
SM_RS21160	1598.99	1688.84	1803.26	1955.24	1763.41	1963	1229	1697.03	1893.88	1380.82	1541	pSymB
SM_RS23360	1790.34	1753.24	1661.61	1648.33	1621.02	1704.6	1262	1735.06	1657.98	1374.85	1313.77	pSymB
SM_RS24045	710.419	691.746	602.586	651.11	676.365	671.852	491	668.25	666.442	1361	1357.32	pSymB
SM_RS20635	1851.93	1705.49	2006.75	1876.84	1677.45	1781.68	1369	1854.72	1778.66	1354.8	1299.24	pSymB
SM_RS23025	2208.24	2211.81	2106.8	3870.33	3981.78	3785.85	1613	2175.62	3879.32	1348.8	2405.03	pSymB
SM_RS19805	382.702	419.711	418.213	324.121	385.502	346.875	302	406.875	352.166	1347.27	1166.11	pSymB
SM_RS21235	1662.78	1581.13	1785.27	2000.18	1916.22	1831.61	1247	1676.39	1916	1344.34	1536.49	pSymB
SM_RS19385	267.232	313.118	308.038	264.842	240.505	203.22	221	296.129	236.189	1339.95	1068.73	pSymB
SM_RS22585	1832.13	1754.35	2040.47	2212.43	1818.98	2223.16	1403	1875.65	2084.86	1336.89	1486	pSymB
SM_RS21990	690.624	837.201	819.562	813.648	822.23	859.305	587	782.463	831.728	1332.99	1416.91	pSymB
SM_RS24200	1414.24	1314.65	1202.92	1203.74	1318.87	1305.16	986	1310.6	1275.92	1329.21	1294.04	pSymB
SM_RS22940	331.016	309.787	322.653	356.628	327.329	340.744	242	321.152	341.567	1327.07	1411.43	pSymB
SM_RS17695	203.448	232.062	221.473	208.432	208.379	240.01	167	218.995	218.94	1311.34	1311.02	pSymB
SM_RS24470	1125.01	1253.58	1270.38	1061.28	1237.25	1090.56	929	1216.32	1129.7	1309.28	1216.03	pSymB
SM_RS18380	1421.94	1367.95	1271.5	1302.22	1264.17	1350.71	1037	1353.8	1305.7	1305.49	1259.11	pSymB
SM_RS24520	1449.43	1208.06	1169.2	1135.86	1119.17	1417.28	989	1275.56	1224.1	1289.75	1237.72	pSymB
SM_RS19120	1694.67	1757.68	1544.69	1930.38	1957.03	2150.45	1292	1665.68	2012.62	1289.23	1557.76	pSymB
SM_RS23470	244.138	220.959	255.2	285.876	240.505	288.187	188	240.099	271.523	1277.12	1444.27	pSymB
SM_RS21665	464.082	401.946	424.958	405.39	439.333	399.432	338	430.328	414.718	1273.16	1226.98	pSymB
SM_RS23380	1679.27	1731.03	1607.65	1881.62	1722.6	1799.2	1319	1672.65	1801.14	1268.12	1365.53	pSymB
SM_RS20620	885.274	973.774	1098.37	1187.49	1098.33	1182.53	785	985.806	1156.12	1255.8	1472.76	pSymB
SM_RS21440	810.493	857.188	855.537	827.033	823.967	822.515	671	841.073	824.505	1253.46	1228.77	pSymB
SM_RS17895	1531.91	1332.42	1304.1	1925.6	1812.9	2313.38	1124	1389.48	2017.29	1236.19	1794.75	pSymB
SM_RS22470	1230.59	1258.02	1333.33	1653.11	1522.04	1520.65	1034	1273.98	1565.26	1232.09	1513.8	pSymB
SM_RS18470	634.538	629.567	590.22	537.333	632.952	608.784	503	618.108	593.023	1228.84	1178.97	pSymB
SM_RS24710	1288.87	1400.15	1272.63	1146.37	1178.21	1370.86	1079	1320.55	1231.81	1223.86	1141.63	pSymB
SM_RS17335	1479.12	1391.26	1354.69	1378.71	1422.19	1431.3	1157	1408.36	1410.73	1217.25	1219.3	pSymB
SM_RS23750	804.995	899.381	767.848	701.783	861.301	815.508	677	824.074	792.864	1217.24	1171.14	pSymB
SM_RS22400	309.021	300.904	328.275	356.628	294.336	282.055	257	312.733	311.006	1216.86	1210.14	pSymB
SM_RS21020	531.165	439.697	379.989	375.75	358.586	328.481	371	450.284	354.272	1213.7	954.912	pSymB
SM_RS31895	2022.38	2085.23	1952.78	3313.87	2840.04	2997.49	1667	2020.13	3050.47	1211.84	1829.91	pSymB
SM_RS17635	906.169	909.374	840.923	836.595	895.163	793.609	731	885.489	841.789	1211.34	1151.56	pSymB
SM_RS24460	420.093	425.263	381.113	332.726	321.252	331.984	338	408.823	328.654	1209.54	972.349	pSymB
SM_RS23330	295.825	364.194	312.535	348.979	364.664	346.875	269	324.185	353.506	1205.15	1314.15	pSymB
SM_RS18620	1162.4	1253.58	1168.07	1143.51	1362.28	1247.35	1001	1194.69	1251.05	1193.49	1249.8	pSymB
SM_RS18745	228.742	215.407	196.74	196.958	198.829	192.709	179	213.63	196.165	1193.46	1095.89	pSymB
SM_RS21985	1403.24	1396.82	1545.81	1556.54	1393.54	1319.18	1214	1448.62	1423.09	1193.27	1172.23	pSymB
SM_RS19605	4182.23	4081.63	4173.13	4355.07	3980.91	4197.54	3485	4145.67	4177.84	1189.57	1198.81	pSymB
SM_RS23545	1210.79	1341.3	1165.82	1542.2	1680.06	1713.35	1043	1239.3	1645.21	1188.21	1577.38	pSymB
SM_RS23250	593.849	569.608	523.89	489.527	487.087	487.903	476	562.449	488.172	1181.62	1025.57	pSymB
SM_RS19155	1597.89	1639.98	1595.28	1532.64	1566.32	1626.64	1376	1611.05	1575.2	1170.82	1144.77	pSymB
SM_RS23555	1425.24	1319.09	1352.45	1818.52	1966.58	2088.26	1169	1365.59	1957.79	1168.17	1674.75	pSymB
SM_RS21670	867.679	877.174	927.488	920.732	829.176	851.422	764	890.78	867.11	1165.94	1134.96	pSymB
SM_RS21790	1103.02	1345.74	1237.77	1250.59	1302.37	1172.02	1058	1228.84	1241.66	1161.48	1173.59	pSymB
SM_RS23880	812.693	981.547	1007.31	849.024	841.332	944.272	806	933.849	878.209	1158.62	1089.59	pSymB
SM_RS24660	1272.38	1165.86	1025.3	1125.34	1102.67	1449.69	998	1154.51	1225.9	1156.83	1228.36	pSymB
SM_RS22835	1315.26	1262.46	1340.08	1325.17	1188.63	1130.85	1130	1305.94	1214.88	1155.7	1075.12	pSymB
SM_RS19740	271.631	295.352	279.933	229.466	327.329	299.574	245	282.305	285.456	1152.27	1165.13	pSymB
SM_RS21075	350.811	367.525	329.399	348.979	318.647	276.8	305	349.245	314.809	1145.06	1032.16	pSymB
SM_RS23565	851.183	876.064	862.283	1147.33	1021.93	1081.8	755	863.177	1083.68	1143.28	1435.34	pSymB
SM_RS19810	883.075	801.67	811.693	1074.67	1076.63	1066.03	731	832.146	1072.44	1138.37	1467.09	pSymB
SM_RS20930	1417.54	1184.74	1480.61	1810.87	1584.55	1521.52	1202	1360.96	1638.98	1132.25	1363.54	pSymB
SM_RS18895	1304.27	1447.89	1428.89	1438.94	1522.91	1444.44	1241	1393.68	1468.76	1123.03	1183.53	pSymB
SM_RS18970	1116.22	1082.59	1063.52	1281.18	1220.76	1255.23	971	1087.44	1252.39	1119.92	1289.8	pSymB
SM_RS23525	1382.35	1392.37	1544.69	1524.99	1457.79	1627.51	1289	1439.8	1536.76	1116.99	1192.21	pSymB
SM_RS19880	972.152	990.429	1020.8	1171.23	1221.62	1252.61	905	994.46	1215.15	1098.85	1342.71	pSymB
SM_RS21290	1359.25	1337.97	1419.9	1037.38	941.18	861.057	1253	1372.37	946.538	1095.27	755.418	pSymB
SM_RS21185	497.073	554.063	556.493	573.665	511.398	542.212	491	535.876	542.425	1091.4	1104.73	pSymB
SM_RS23090	1293.27	1151.43	1354.69	1328.99	1285.87	1348.96	1163	1266.46	1321.27	1088.96	1136.09	pSymB
SM_RS21130	1283.37	1270.24	1358.07	1335.68	1318	1191.29	1199	1303.89	1281.66	1087.48	1068.94	pSymB
SM_RS23630	1453.83	1553.38	1593.03	1437.03	1599.31	1553.93	1412	1533.41	1530.09	1085.99	1083.63	pSymB
SM_RS24005	1108.52	1213.61	1015.18	1162.63	1417.85	1334.95	1025	1112.43	1305.14	1085.3	1273.31	pSymB
SM_RS17230	501.472	560.725	467.679	370.014	461.039	486.151	470	509.959	439.068	1085.02	934.188	pSymB
SM_RS19575	865.479	874.953	753.233	865.278	841.332	762.075	767	831.222	822.895	1083.73	1072.87	pSymB
SM_RS19270	2619.53	2556.02	2483.42	3016.52	2934.68	3398.68	2360	2552.99	3116.63	1081.78	1320.6	pSymB
SM_RS22395	624.641	619.574	621.698	569.84	584.33	658.713	575	621.971	604.295	1081.69	1050.95	pSymB
SM_RS17900	1387.85	1192.51	1074.76	1917.95	1694.82	2297.61	1130	1218.37	1970.13	1078.21	1743.48	pSymB
SM_RS21300	1040.33	1063.71	969.085	1098.57	988.934	1090.56	953	1024.38	1059.35	1074.9	1111.6	pSymB
SM_RS19780	508.07	461.904	467.679	531.596	500.11	593.017	446	479.218	541.574	1074.48	1214.29	pSymB
SM_RS20630	547.66	617.353	618.325	628.163	524.421	497.539	554	594.446	550.041	1073.01	992.854	pSymB
SM_RS18680	1143.71	1020.41	1123.1	1427.47	1306.71	1680.07	1028	1095.74	1471.42	1065.9	1431.34	pSymB
SM_RS18600	2223.63	2264	2175.38	2186.62	2363.37	2379.08	2087	2221	2309.69	1064.21	1106.7	pSymB
SM_RS23995	881.975	1042.62	907.252	769.667	821.362	835.655	890	943.948	808.895	1060.62	908.87	pSymB
SM_RS17385	1060.13	1148.1	935.358	859.541	1034.95	941.644	989	1047.86	945.379	1059.52	955.894	pSymB
SM_RS22255	1127.21	1037.06	1290.61	1331.86	1186.03	1140.48	1088	1151.63	1219.46	1058.48	1120.82	pSymB
SM_RS18685	916.067	809.443	766.723	1148.29	1085.31	1494.37	785	830.744	1242.65	1058.27	1583	pSymB
SM_RS18980	1866.22	1864.27	1767.29	2164.63	2139.36	2212.65	1736	1832.59	2172.21	1055.64	1251.27	pSymB
SM_RS23505	542.162	538.518	592.468	587.05	481.877	570.242	530	557.716	546.39	1052.29	1030.92	pSymB
SM_RS20600	1660.58	1658.86	1747.05	2311.87	1983.95	2216.15	1607	1688.83	2170.65	1050.92	1350.75	pSymB
SM_RS24185	1020.54	1000.42	939.855	856.673	984.593	932.009	941	986.939	924.425	1048.82	982.385	pSymB
SM_RS23010	486.076	498.546	426.082	518.211	460.171	522.941	452	470.235	500.441	1040.34	1107.17	pSymB
SM_RS22120	2435.88	2659.28	2638.56	2415.13	2431.09	2179.36	2483	2577.91	2341.86	1038.22	943.158	pSymB
SM_RS18985	755.507	741.712	741.99	770.623	764.058	798.865	719	746.403	777.849	1038.11	1081.85	pSymB
SM_RS18690	1163.5	1073.71	1125.35	1465.71	1167.79	1786.06	1082	1120.85	1473.19	1035.91	1361.54	pSymB
SM_RS21390	1903.61	1834.29	1910.06	2206.7	1909.28	1900.81	1820	1882.66	2005.59	1034.43	1101.97	pSymB
SM_RS18660	1084.32	1082.59	985.948	1201.83	1215.55	1399.77	1016	1050.95	1272.38	1034.4	1252.34	pSymB
SM_RS20225	197.95	244.276	233.839	224.685	234.427	261.909	218	225.355	240.34	1033.74	1102.48	pSymB
SM_RS24210	649.934	740.601	719.506	786.877	820.494	746.308	686	703.347	784.56	1025.29	1143.67	pSymB
SM_RS22300	1406.54	1402.37	1474.99	1145.42	1050.58	1058.15	1397	1427.97	1084.71	1022.17	776.46	pSymB
SM_RS19715	958.956	1067.04	1125.35	1064.15	1019.32	1078.29	1028	1050.45	1053.92	1021.84	1025.21	pSymB
SM_RS18890	1008.44	1048.17	1063.52	979.055	1014.11	1016.1	1022	1040.04	1003.09	1017.65	981.496	pSymB
SM_RS21295	1114.02	1009.31	1300.73	1182.71	913.396	1087.05	1127	1141.35	1061.05	1012.73	941.483	pSymB
SM_RS18475	1483.52	1490.09	1470.49	1365.32	1469.07	1599.48	1466	1481.37	1477.96	1010.48	1008.16	pSymB
SM_RS20955	1138.21	1074.82	1024.17	796.438	777.081	720.029	1070	1079.07	764.516	1008.47	714.501	pSymB
SM_RS22250	1216.29	1266.91	1327.71	1451.37	1316.26	1354.22	1262	1270.3	1373.95	1006.58	1088.71	pSymB
SM_RS20970	818.191	926.029	603.71	649.197	663.341	537.832	779	782.644	616.79	1004.68	791.772	pSymB
SM_RS19355	1879.42	1691.06	1888.7	1742.98	1689.61	1787.81	1826	1819.73	1740.13	996.565	952.976	pSymB
SM_RS18995	955.656	1100.35	998.314	861.453	958.545	987.194	1025	1018.11	935.731	993.276	912.908	pSymB
SM_RS23015	207.847	210.966	129.286	195.046	159.758	218.987	185	182.7	191.264	987.566	1033.86	pSymB
SM_RS18790	766.505	877.174	788.084	710.388	887.349	786.601	827	810.587	794.78	980.154	961.039	pSymB
SM_RS17290	701.621	665.098	575.605	568.884	632.952	579.002	662	647.441	593.613	978.008	896.696	pSymB
SM_RS32425	135.266	117.697	130.41	131.943	147.602	148.035	131	127.791	142.527	975.503	1087.99	pSymB
SM_RS18705	1989.39	2029.71	1750.42	1580.45	1965.71	1719.49	1979	1923.18	1755.21	971.792	886.92	pSymB
SM_RS22035	615.843	657.325	750.984	623.382	682.442	603.528	698	674.718	636.451	966.644	911.821	pSymB
SM_RS24455	482.777	466.346	394.604	350.892	345.562	395.929	464	447.909	364.128	965.321	784.758	pSymB
SM_RS21040	365.107	375.297	388.983	361.409	359.454	315.341	392	376.462	345.402	960.363	881.126	pSymB
SM_RS19430	1056.83	1050.39	974.706	1123.43	1081.84	1172.02	1070	1027.31	1125.76	960.101	1052.11	pSymB
SM_RS19860	928.163	1028.18	837.55	928.381	868.247	1040.63	971	931.298	945.752	959.112	973.997	pSymB
SM_RS19010	700.521	675.091	673.413	612.865	647.713	653.457	713	683.008	638.012	957.936	894.827	pSymB
SM_RS19745	1693.57	1463.44	1543.56	1742.03	1637.51	1752.77	1652	1566.86	1710.77	948.461	1035.58	pSymB
SM_RS19645	1165.7	1064.82	1166.95	638.68	765.794	647.326	1208	1132.49	683.933	937.493	566.17	pSymB
SM_RS21610	988.648	949.347	1083.76	930.293	945.521	936.389	1079	1007.25	937.401	933.503	868.768	pSymB
SM_RS18975	665.33	689.525	674.537	756.281	736.274	730.541	728	676.464	741.032	929.209	1017.9	pSymB
SM_RS22795	668.63	618.463	657.673	738.115	634.689	769.082	701	648.255	713.962	924.758	1018.49	pSymB
SM_RS23860	532.264	670.649	569.984	559.323	678.101	674.48	641	590.966	637.301	921.944	994.23	pSymB
SM_RS17890	1131.61	1035.95	962.339	1393.05	1504.67	1712.48	1133	1043.3	1536.73	920.831	1356.34	pSymB
SM_RS20365	1686.97	1800.98	1739.18	1885.45	1833.74	1840.37	1898	1742.38	1853.18	918.007	976.388	pSymB
SM_RS21805	768.704	943.795	936.482	1003.91	980.251	790.981	962	882.994	925.049	917.873	961.589	pSymB
SM_RS19420	1581.4	1618.89	1648.12	1629.21	1634.04	1684.45	1775	1616.13	1649.23	910.498	929.145	pSymB
SM_RS20070	423.392	420.821	426.082	452.239	480.141	374.03	467	423.432	435.47	906.707	932.484	pSymB
SM_RS20805	1761.75	1705.49	1896.57	5081.71	4569.59	5009.55	1988	1787.94	4886.95	899.366	2458.22	pSymB
SM_RS22680	2031.18	2061.91	2207.98	2443.81	2327.77	2279.22	2336	2100.36	2350.27	899.127	1006.11	pSymB
SM_RS24705	922.665	840.533	768.972	649.197	718.041	728.789	941	844.056	698.676	896.978	742.482	pSymB
SM_RS23550	327.716	327.552	312.535	421.644	467.117	487.027	362	322.601	458.596	891.164	1266.84	pSymB
SM_RS18460	1189.9	1234.71	1126.48	1198.96	1224.23	1208.81	1343	1183.69	1210.67	881.38	901.464	pSymB
SM_RS23600	1148.11	1139.22	1165.82	1285.97	1180.82	1135.23	1310	1151.05	1200.67	878.664	916.542	pSymB
SM_RS20860	1912.41	1813.2	1853.85	2133.08	2003.91	1793.94	2120	1859.82	1976.98	877.274	932.537	pSymB
SM_RS22235	789.599	766.139	864.531	900.654	854.355	861.933	920	806.756	872.314	876.909	948.167	pSymB
SM_RS31965	183.653	163.221	160.765	180.704	180.595	127.012	194	169.213	162.771	872.232	839.025	pSymB
SM_RS18965	913.867	951.567	936.482	1016.34	1001.09	1123.84	1073	933.972	1047.09	870.431	975.854	pSymB
SM_RS23905	1476.92	1453.44	1472.74	1347.16	1416.11	1327.06	1694	1467.7	1363.44	866.412	804.866	pSymB
SM_RS20720	936.961	1184.74	1093.87	1089.01	1125.25	953.032	1238	1071.86	1055.76	865.798	852.797	pSymB
SM_RS17240	3169.39	3200.02	3024.17	2832.95	3082.28	3232.25	3617	3131.19	3049.16	865.688	843.008	pSymB
SM_RS19230	875.377	871.622	770.096	858.585	978.515	938.14	974	839.032	925.08	861.429	949.774	pSymB
SM_RS23560	1074.43	1021.52	1060.15	1394.01	1245.93	1244.72	1228	1052.03	1294.89	856.703	1054.47	pSymB
SM_RS24355	1508.82	1624.44	1347.95	1696.14	1911.88	1837.74	1745	1493.73	1815.25	856.008	1040.26	pSymB
SM_RS21090	648.835	657.325	720.63	544.982	579.989	489.655	791	675.597	538.209	854.105	680.415	pSymB
SM_RS22740	556.458	521.863	520.518	552.63	540.05	519.437	625	532.946	537.373	852.714	859.796	pSymB
SM_RS18635	1040.33	1023.74	1042.16	1065.1	975.042	1056.39	1217	1035.41	1032.18	850.79	848.135	pSymB
SM_RS22240	732.413	642.891	724.003	772.535	757.98	655.209	824	699.769	728.575	849.234	884.193	pSymB
SM_RS24130	1895.92	1865.38	1680.72	1481.97	1616.68	1762.41	2138	1814.01	1620.35	848.46	757.881	pSymB
SM_RS31935	135.266	174.324	165.262	36.3321	40.8076	42.9215	188	158.284	40.0204	841.935	212.874	pSymB
SM_RS19390	418.993	416.38	408.095	335.594	344.694	341.62	494	414.489	340.636	839.047	689.547	pSymB
SM_RS18220	787.399	848.305	889.264	791.657	895.163	967.047	1004	841.656	884.622	838.303	881.098	pSymB
SM_RS22465	1669.37	1658.86	1726.81	2192.36	2035.17	2034.83	2012	1685.02	2087.45	837.483	1037.5	pSymB
SM_RS20665	750.009	636.229	722.879	676.924	666.814	683.24	842	703.039	675.659	834.963	802.446	pSymB
SM_RS19250	962.255	1030.4	1030.92	1182.71	1184.29	1205.3	1208	1007.86	1190.77	834.319	985.734	pSymB
SM_RS24665	767.604	775.022	758.854	635.812	684.179	727.037	920	767.16	682.343	833.87	741.677	pSymB
SM_RS20115	283.728	373.077	391.231	413.039	369.005	453.741	419	349.345	411.928	833.759	983.122	pSymB
SM_RS23955	1061.23	1121.45	971.333	886.312	985.461	951.28	1262	1051.34	941.018	833.073	745.656	pSymB
SM_RS24450	394.799	405.277	320.405	305.955	342.089	288.187	449	373.494	312.077	831.834	695.049	pSymB
SM_RS24205	906.169	971.553	729.624	800.262	799.656	877.7	1046	869.115	825.873	830.894	789.553	pSymB
SM_RS21195	719.217	627.346	779.09	817.472	654.659	699.883	863	708.551	724.004	821.032	838.939	pSymB
SM_RS20965	707.12	729.498	595.841	478.054	516.607	402.06	827	677.486	465.574	819.209	562.967	pSymB
SM_RS22350	704.92	823.877	931.985	993.396	926.42	755.067	1007	820.261	891.628	814.559	885.43	pSymB
SM_RS24630	414.594	433.035	370.995	341.331	329.066	380.162	500	406.208	350.186	812.417	700.372	pSymB
SM_RS22845	339.813	368.635	390.107	301.174	346.431	332.86	452	366.185	326.822	810.144	723.057	pSymB
SM_RS24675	1194.3	859.408	1277.12	1357.67	784.896	1515.39	1373	1110.28	1219.32	808.649	888.07	pSymB
SM_RS31990	212.246	199.862	246.206	139.592	123.291	161.174	273	219.438	141.352	803.802	517.775	pSymB
SM_RS23125	217.744	206.525	237.212	194.09	177.122	192.709	275	220.494	187.974	801.795	683.541	pSymB
SM_RS19570	810.493	782.794	753.233	642.505	720.645	686.743	983	782.174	683.298	795.7	695.115	pSymB
SM_RS18665	1114.02	831.65	1087.13	1507.78	1251.14	1813.21	1271	1010.93	1524.05	795.383	1199.09	pSymB
SM_RS18675	756.607	585.153	621.698	936.986	897.768	1257.86	830	654.486	1030.87	788.537	1242.01	pSymB
SM_RS22005	1249.28	1361.29	1591.91	1702.83	1527.25	1532.03	1781	1400.82	1587.37	786.538	891.28	pSymB
SM_RS18175	607.045	601.808	526.139	489.527	599.959	511.554	737	578.331	533.68	784.709	724.125	pSymB
SM_RS17625	632.339	582.932	564.362	619.558	645.976	647.326	758	593.211	637.62	782.6	841.187	pSymB
SM_RS21680	560.857	587.373	605.959	585.138	644.24	556.227	749	584.73	595.202	780.681	794.662	pSymB
SM_RS22720	784.1	751.705	839.798	784.965	754.507	675.356	1019	791.868	738.276	777.103	724.51	pSymB
SM_RS21810	1018.34	1215.83	1283.87	1254.41	1258.96	1054.64	1511	1172.68	1189.34	776.095	787.12	pSymB
SM_RS17775	752.208	992.65	690.276	733.335	950.731	819.887	1049	811.711	834.651	773.795	795.664	pSymB
SM_RS22320	1405.44	1259.13	1551.43	896.829	811.811	840.91	1820	1405.34	849.85	772.163	466.951	pSymB
SM_RS22800	703.821	749.484	697.021	706.564	777.081	773.462	932	716.775	752.369	769.072	807.263	pSymB
SM_RS18255	141.864	138.793	159.64	148.197	118.082	113.873	191	146.766	126.717	768.408	663.441	pSymB
SM_RS22695	890.773	1014.86	929.737	1125.34	1061.87	1026.61	1232	945.122	1071.27	767.145	869.539	pSymB
SM_RS23365	799.496	646.222	706.015	700.827	656.395	665.721	935	717.244	674.314	767.106	721.192	pSymB
SM_RS17855	821.491	962.671	587.971	422.6	612.983	489.655	1031	790.711	508.412	766.936	493.126	pSymB
SM_RS17365	552.059	528.525	539.629	467.537	545.259	569.366	707	540.071	527.387	763.891	745.951	pSymB
SM_RS21055	1046.93	949.347	839.798	805.043	655.527	634.186	1238	945.359	698.252	763.618	564.016	pSymB
SM_RS21070	332.115	361.973	402.474	363.321	410.681	294.319	479	365.521	356.107	763.091	743.438	pSymB
SM_RS20220	384.902	391.952	385.61	418.775	422.836	385.417	509	387.488	409.01	761.273	803.555	pSymB
SM_RS21060	1084.32	1050.39	931.985	854.761	823.099	691.999	1343	1022.23	789.953	761.156	588.2	pSymB
SM_RS24080	511.37	539.629	483.418	441.722	510.529	462.501	674	511.472	471.584	758.861	699.68	pSymB
SM_RS17905	759.906	589.594	656.549	893.005	872.589	1090.56	884	668.683	952.05	756.429	1076.98	pSymB
SM_RS23570	997.446	1003.75	1016.3	1285.01	1221.62	1109.83	1331	1005.83	1205.49	755.698	905.7	pSymB
SM_RS17810	689.524	780.574	519.393	431.205	561.756	477.392	881	663.164	490.118	752.74	556.32	pSymB
SM_RS19225	610.344	610.691	584.599	625.295	652.054	647.326	800	601.878	641.558	752.347	801.948	pSymB
SM_RS20975	825.889	834.981	658.798	584.182	663.341	498.415	1028	773.223	581.979	752.162	566.128	pSymB
SM_RS18105	666.43	659.546	726.251	697.959	698.071	669.224	911	684.076	688.418	750.906	755.673	pSymB
SM_RS22105	280.429	297.573	243.957	272.491	288.258	244.39	365	273.986	268.379	750.647	735.286	pSymB
SM_RS24405	274.93	351.98	315.908	292.569	322.12	323.225	419	314.273	312.638	750.054	746.153	pSymB
SM_RS19395	1112.92	1181.41	1224.28	1278.32	1072.29	1092.31	1565	1172.87	1147.64	749.438	733.314	pSymB
SM_RS19835	135.266	161	146.15	159.67	205.775	178.693	197	147.472	181.379	748.588	920.707	pSymB
SM_RS18715	721.416	742.822	682.406	684.573	703.28	769.082	956	715.548	718.979	748.481	752.07	pSymB
SM_RS31345	124.268	108.814	113.547	107.084	84.22	108.618	155	115.543	99.9739	745.439	644.993	pSymB
SM_RS21345	840.186	852.746	767.848	850.936	774.477	766.455	1103	820.26	797.289	743.663	722.837	pSymB
SM_RS21505	469.58	486.332	507.027	439.81	447.147	428.339	659	487.646	438.432	739.979	665.299	pSymB
SM_RS21000	1022.74	924.919	911.749	1068.93	1077.49	974.93	1292	953.136	1040.45	737.721	805.303	pSymB
SM_RS21175	277.129	250.938	319.281	264.842	284.785	251.397	383	282.449	267.008	737.466	697.149	pSymB
SM_RS22855	337.614	335.325	346.262	308.823	305.623	287.311	461	339.734	300.586	736.949	652.03	pSymB
SM_RS22895	526.766	470.787	554.244	540.201	462.776	480.896	704	517.266	494.624	734.752	702.591	pSymB
SM_RS20800	1049.13	992.65	1130.97	1741.07	1622.75	1732.63	1449	1057.59	1698.82	729.873	1172.41	pSymB
SM_RS18375	290.326	268.704	299.045	266.754	267.42	275.924	392	286.025	270.033	729.655	688.859	pSymB
SM_RS19585	611.444	525.194	566.611	579.401	560.02	586.885	779	567.75	575.435	728.819	738.685	pSymB
SM_RS18935	281.528	256.49	296.796	302.13	307.36	262.784	383	278.272	290.758	726.557	759.159	pSymB
SM_RS23370	1002.94	982.657	1014.05	826.077	884.744	822.515	1385	999.885	844.446	721.939	609.708	pSymB
SM_RS21035	598.248	665.098	587.971	562.192	541.786	514.182	857	617.105	539.386	720.076	629.389	pSymB
SM_RS18440	122.069	119.917	156.268	108.996	112.872	95.4784	185	132.751	105.782	717.575	571.796	pSymB
SM_RS24465	2290.72	2588.22	2368.75	2130.21	2467.56	2445.65	3380	2415.89	2347.81	714.762	694.617	pSymB
SM_RS23120	583.951	545.18	581.226	534.464	543.523	578.126	800	570.119	552.038	712.649	690.047	pSymB
SM_RS22295	698.322	720.615	693.649	424.512	342.958	344.248	989	704.195	370.572	712.028	374.694	pSymB
SM_RS21180	1068.93	1010.42	1059.02	1365.32	1180.82	1162.38	1472	1046.12	1236.17	710.681	839.792	pSymB
SM_RS18670	755.507	648.443	691.4	1020.17	940.312	1362.98	986	698.45	1107.82	708.367	1123.55	pSymB
SM_RS17820	648.835	848.305	464.306	414.951	552.205	515.933	923	653.815	494.363	708.359	535.605	pSymB
SM_RS21855	602.646	666.208	713.885	633.9	624.27	641.194	935	660.913	633.121	706.859	677.135	pSymB
SM_RS24020	715.918	685.084	610.456	685.529	665.946	695.503	950	670.486	682.326	705.774	718.238	pSymB
SM_RS21025	1217.39	1078.15	838.674	956.108	718.041	739.3	1481	1044.74	804.483	705.427	543.203	pSymB
SM_RS20470	582.851	609.58	716.133	366.189	357.718	352.131	902	636.188	358.679	705.309	397.649	pSymB
SM_RS24655	207.847	242.056	150.647	196.002	234.427	249.645	284	200.183	226.691	704.87	798.209	pSymB
SM_RS23375	579.552	506.318	545.251	517.254	525.29	574.622	773	543.707	539.055	703.373	697.355	pSymB
SM_RS21245	737.912	901.602	855.537	727.598	707.622	677.108	1184	831.684	704.109	702.436	594.687	pSymB
SM_RS17610	917.166	898.271	808.32	898.742	931.629	973.178	1247	874.586	934.516	701.352	749.412	pSymB
SM_RS22390	965.554	1019.3	1128.72	957.064	966.359	928.505	1484	1037.86	950.643	699.366	640.595	pSymB
SM_RS21430	461.882	498.546	513.772	554.543	517.475	545.716	704	491.4	539.245	698.011	765.972	pSymB
SM_RS23960	366.207	438.587	344.014	294.481	346.431	341.62	551	382.936	327.511	694.983	594.393	pSymB
SM_RS18500	697.222	721.725	608.207	608.085	626.875	677.108	977	675.718	637.356	691.626	652.36	pSymB
SM_RS23755	664.231	671.76	712.761	603.304	672.892	611.412	1004	682.917	629.203	680.196	626.696	pSymB
SM_RS18925	531.165	546.291	493.536	468.493	514.871	485.275	770	523.664	489.546	680.083	635.774	pSymB
SM_RS18885	475.079	504.097	429.455	476.142	462.776	508.926	692	469.544	482.615	678.532	697.42	pSymB
SM_RS18960	542.162	590.704	594.717	631.987	705.885	788.353	851	575.861	708.742	676.687	832.834	pSymB
SM_RS17960	458.583	408.608	431.704	392.004	422.836	519.437	641	432.965	444.759	675.452	693.852	pSymB
SM_RS20360	900.67	892.719	1041.04	945.591	840.463	874.196	1418	944.808	886.75	666.296	625.353	pSymB
SM_RS23460	182.553	183.207	194.491	187.397	183.2	188.329	281	186.751	186.309	664.593	663.02	pSymB
SM_RS19710	1193.2	1215.83	1281.62	1393.05	1340.57	1357.72	1853	1230.22	1363.78	663.905	735.985	pSymB
SM_RS23355	797.297	710.622	701.518	751.501	779.686	796.237	1112	736.479	775.808	662.301	697.669	pSymB
SM_RS19905	1331.76	1329.09	1373.81	1504.91	1433.48	1468.97	2033	1344.88	1469.12	661.527	722.636	pSymB
SM_RS22690	490.475	660.656	629.568	628.163	611.246	668.348	899	593.566	635.919	660.252	707.363	pSymB
SM_RS21030	1678.17	1644.42	1293.99	1390.18	1229.44	1193.92	2333	1538.86	1271.18	659.606	544.869	pSymB
SM_RS23855	691.724	800.56	654.301	695.091	750.166	699.007	1085	715.528	714.754	659.473	658.76	pSymB
SM_RS17885	1338.36	1201.4	1088.25	1639.73	1708.71	2104.9	1850	1209.34	1817.78	653.695	982.584	pSymB
SM_RS21340	658.732	795.008	767.848	705.608	716.304	652.581	1133	740.529	691.498	653.6	610.325	pSymB
SM_RS23930	1038.14	1030.4	1023.05	1106.22	1015.85	1062.53	1595	1030.53	1061.53	646.099	665.536	pSymB
SM_RS21465	1038.14	1011.53	1026.42	1422.69	1211.21	1132.6	1589	1025.36	1255.5	645.287	790.118	pSymB
SM_RS23975	511.37	517.422	540.754	990.528	804.865	1020.48	812	523.182	938.624	644.312	1155.94	pSymB
SM_RS21915	554.259	538.518	586.847	636.768	501.847	494.035	869	559.875	544.217	644.275	626.256	pSymB
SM_RS23760	570.755	622.905	554.244	534.464	605.168	586.885	905	582.634	575.506	643.795	635.918	pSymB
SM_RS31930	136.365	128.8	97.8078	184.529	167.572	185.701	188	120.991	179.267	643.57	953.549	pSymB
SM_RS18735	793.998	824.988	735.245	699.871	675.496	652.581	1223	784.743	675.983	641.655	552.725	pSymB
SM_RS19285	572.954	602.918	568.859	605.216	618.192	635.938	911	581.577	619.782	638.394	680.332	pSymB
SM_RS22245	538.863	551.842	583.474	708.476	609.51	565.863	875	558.06	627.949	637.783	717.656	pSymB
SM_RS19495	173.756	172.104	122.541	192.178	173.649	240.886	245	156.133	202.238	637.279	825.46	pSymB
SM_RS22710	597.148	606.249	641.934	619.558	641.635	621.047	980	615.11	627.413	627.664	640.218	pSymB
SM_RS23595	712.618	717.284	718.382	895.873	888.217	833.903	1148	716.095	872.664	623.776	760.161	pSymB
SM_RS20615	516.868	488.553	614.953	737.159	636.425	599.149	869	540.125	657.578	621.547	756.706	pSymB
SM_RS22725	568.555	582.932	657.673	671.188	644.24	586.009	971	603.054	633.812	621.064	652.742	pSymB
SM_RS18795	566.356	567.387	605.959	492.396	568.702	543.964	941	579.901	535.02	616.26	568.566	pSymB
SM_RS18955	536.663	587.373	408.095	633.9	714.568	752.439	830	510.71	700.302	615.314	843.738	pSymB
SM_RS19600	616.943	666.208	665.543	639.636	638.162	640.318	1061	649.565	639.372	612.219	602.613	pSymB
SM_RS24350	462.982	453.021	399.101	368.102	416.759	437.098	719	438.368	407.319	609.691	566.508	pSymB
SM_RS24195	402.497	351.98	318.157	325.077	328.198	333.736	587	357.545	329.003	609.105	560.483	pSymB
SM_RS20105	951.258	936.022	1023.05	1041.2	869.984	803.244	1598	970.109	904.81	607.077	566.214	pSymB
SM_RS22090	561.957	556.284	671.164	739.072	662.473	727.037	983	596.468	709.527	606.784	721.798	pSymB
SM_RS18550	659.832	598.477	507.027	636.768	606.905	703.386	971	588.445	649.02	606.02	668.403	pSymB
SM_RS21255	362.907	334.214	369.871	350.892	294.336	334.612	587	355.664	326.613	605.902	556.411	pSymB
SM_RS17840	638.937	662.877	451.94	278.227	349.904	336.364	965	584.585	321.498	605.787	333.159	pSymB
SM_RS19105	150.662	125.469	136.032	108.04	125.896	138.4	227	137.387	124.112	605.231	546.749	pSymB
SM_RS21800	473.979	647.332	580.102	637.724	666.814	556.227	941	567.138	620.255	602.697	659.145	pSymB
SM_RS18595	455.284	346.428	353.008	422.6	414.154	340.744	644	384.907	392.499	597.681	609.471	pSymB
SM_RS22190	624.641	658.436	774.593	664.495	690.257	656.961	1151	685.89	670.571	595.908	582.599	pSymB
SM_RS18740	301.323	295.352	264.194	261.974	281.312	237.382	482	286.956	260.223	595.345	539.881	pSymB
SM_RS24220	2234.63	2296.2	1881.96	2210.52	2482.32	2326.52	3602	2137.6	2339.79	593.447	649.58	pSymB
SM_RS19150	645.535	660.656	600.338	653.022	614.719	620.171	1073	635.51	629.304	592.274	586.49	pSymB
SM_RS18750	120.969	121.028	107.926	109.952	88.5612	118.253	197	116.641	105.589	592.086	535.984	pSymB
SM_RS21730	273.83	233.173	327.15	311.691	275.234	305.706	470	278.051	297.544	591.598	633.072	pSymB
SM_RS17915	255.135	209.856	187.746	282.052	283.917	428.339	368	217.579	331.436	591.247	900.641	pSymB
SM_RS24270	721.416	701.739	715.009	677.881	711.095	842.662	1211	712.721	743.879	588.54	614.268	pSymB
SM_RS24505	126.468	102.152	119.168	127.162	99.8484	121.757	197	115.929	116.256	588.473	590.131	pSymB
SM_RS24555	572.954	560.725	605.959	550.718	552.205	645.574	986	579.879	582.832	588.113	591.108	pSymB
SM_RS21905	442.087	456.353	485.666	582.27	508.793	470.384	785	461.369	520.482	587.731	663.035	pSymB
SM_RS18945	866.579	749.484	812.817	942.723	859.565	1014.35	1385	809.627	938.878	584.568	677.891	pSymB
SM_RS18950	695.023	627.346	517.145	693.178	720.645	790.105	1049	613.171	734.643	584.529	700.327	pSymB
SM_RS19415	433.29	474.118	463.182	466.581	416.759	452.865	782	456.863	445.402	584.224	569.567	pSymB
SM_RS22100	663.131	779.463	668.916	714.213	809.207	645.574	1205	703.837	722.998	584.097	599.998	pSymB
SM_RS22375	542.162	567.387	685.779	548.806	539.182	471.26	1028	598.443	519.749	582.143	505.593	pSymB
SM_RS21995	287.027	313.118	273.187	335.594	314.306	322.349	503	291.111	324.083	578.749	644.3	pSymB
SM_RS22735	533.364	554.063	585.723	557.411	645.976	605.28	968	557.717	602.889	576.154	622.819	pSymB
SM_RS21355	1051.33	967.112	1075.89	1060.32	964.623	889.087	1793	1031.44	971.345	575.261	541.743	pSymB
SM_RS17275	301.323	265.373	242.833	239.027	263.079	271.544	473	269.843	257.883	570.493	545.208	pSymB
SM_RS21205	1075.53	1064.82	1137.72	1279.27	1131.33	1094.06	1919	1092.69	1168.22	569.405	608.765	pSymB
SM_RS19100	267.232	244.276	243.957	209.388	245.714	266.288	443	251.822	240.463	568.447	542.807	pSymB
SM_RS22930	520.167	569.608	580.102	546.894	531.367	518.561	980	556.626	532.274	567.985	543.137	pSymB
SM_RS19235	365.107	318.67	290.051	316.472	335.143	335.488	572	324.609	329.034	567.498	575.235	pSymB
SM_RS23245	740.111	751.705	686.903	616.69	674.628	698.131	1280	726.24	663.15	567.375	518.086	pSymB
SM_RS22785	1998.19	2169.62	2109.05	2266.93	2234	2248.56	3689	2092.29	2249.83	567.169	609.875	pSymB
SM_RS22935	274.93	243.166	250.703	248.588	224.008	204.972	452	256.266	225.856	566.961	499.681	pSymB
SM_RS22860	204.548	197.642	224.846	183.573	154.548	176.942	369	209.012	171.687	566.427	465.278	pSymB
SM_RS19070	479.478	466.346	377.741	431.205	471.458	395.929	779	441.188	432.864	566.352	555.666	pSymB
SM_RS19650	335.415	370.856	322.653	331.769	321.252	362.643	608	342.975	338.555	564.103	556.833	pSymB
SM_RS23530	624.641	620.684	644.183	993.396	916.001	1004.71	1121	629.836	971.37	561.852	866.521	pSymB
SM_RS18880	574.054	589.594	525.014	551.674	563.493	561.483	1004	562.887	558.883	560.645	556.657	pSymB
SM_RS17255	282.628	257.6	234.964	216.08	204.038	216.359	461	258.397	212.159	560.515	460.215	pSymB
SM_RS19140	346.412	377.518	328.275	381.487	411.549	446.734	626	350.735	413.257	560.279	660.154	pSymB
SM_RS22525	312.32	306.456	306.914	339.418	304.755	305.706	551	308.563	316.626	560.006	574.64	pSymB
SM_RS23790	527.865	589.594	591.344	740.028	625.138	776.966	1019	569.601	714.044	558.981	700.73	pSymB
SM_RS18125	126.468	154.338	119.168	128.118	117.213	134.896	239	133.325	126.743	557.844	530.304	pSymB
SM_RS22755	483.877	461.904	440.697	470.405	475.8	464.253	830	462.159	470.152	556.819	566.449	pSymB
SM_RS21410	520.167	644.001	683.531	805.999	769.267	797.113	1112	615.9	790.793	553.867	711.145	pSymB
SM_RS17420	64.8835	63.2898	78.696	59.2787	65.1186	61.3164	125	68.9564	61.9045	551.651	495.236	pSymB
SM_RS19240	739.012	805.001	781.338	884.4	925.552	866.313	1406	775.117	892.088	551.292	634.487	pSymB
SM_RS17830	956.756	989.319	529.511	440.766	553.942	602.652	1499	825.195	532.453	550.497	355.206	pSymB
SM_RS19215	568.555	504.097	590.22	535.421	531.367	582.506	1010	554.291	549.764	548.803	544.321	pSymB
SM_RS22770	219.944	262.042	216.976	240.939	236.163	216.359	425	232.987	231.154	548.205	543.892	pSymB
SM_RS24370	403.597	469.677	417.089	396.785	470.59	441.478	785	430.121	436.284	547.925	555.776	pSymB
SM_RS31910	433.29	436.366	414.84	443.634	433.255	505.422	785	428.165	460.771	545.434	586.969	pSymB
SM_RS21335	405.797	465.235	486.791	460.844	438.465	424.835	830	452.608	441.381	545.31	531.785	pSymB
SM_RS20880	709.319	605.139	649.804	718.993	581.726	622.799	1202	654.754	641.173	544.72	533.422	pSymB
SM_RS24105	586.151	620.684	538.505	429.293	436.728	451.989	1070	581.78	439.337	543.72	410.595	pSymB
SM_RS17645	843.485	887.167	726.251	680.749	754.507	784.85	1508	818.968	740.035	543.082	490.739	pSymB
SM_RS20370	454.184	477.449	423.834	465.625	474.931	424.835	833	451.822	455.13	542.404	546.375	pSymB
SM_RS20980	519.068	539.629	437.325	409.214	428.914	326.729	923	498.674	388.286	540.275	420.678	pSymB
SM_RS24115	766.505	765.029	759.978	821.297	774.477	752.439	1418	763.837	782.738	538.672	552.001	pSymB
SM_RS19425	953.457	848.305	1084.88	963.757	902.977	1014.35	1787	962.214	960.361	538.452	537.415	pSymB
SM_RS17815	991.947	940.464	700.394	574.621	722.382	649.954	1646	877.602	648.985	533.172	394.28	pSymB
SM_RS31415	84.6784	85.4967	110.174	112.821	123.291	92.8505	176	93.4498	109.654	530.965	623.035	pSymB
SM_RS20165	516.868	492.994	538.505	409.214	383.765	353.007	977	516.122	381.996	528.273	390.988	pSymB
SM_RS18225	708.219	729.498	700.394	735.247	744.956	826.895	1355	712.704	769.033	525.981	567.552	pSymB
SM_RS32000	106.673	122.138	118.044	91.7864	122.423	100.734	220	115.618	104.981	525.538	477.187	pSymB
SM_RS24495	1035.94	964.891	887.016	923.6	931.629	969.675	1835	962.614	941.635	524.585	513.152	pSymB
SM_RS20705	455.284	528.525	626.195	580.358	579.121	506.298	1025	536.668	555.259	523.579	541.716	pSymB
SM_RS17910	367.306	282.028	319.281	450.327	366.4	607.908	617	322.872	474.878	523.293	769.657	pSymB
SM_RS21580	85.7781	61.0691	77.5717	125.25	118.082	112.121	143	74.8063	118.484	523.121	828.562	pSymB
SM_RS22590	592.749	591.815	711.636	704.652	621.665	692.875	1211	632.067	673.064	521.938	555.792	pSymB
SM_RS18515	758.807	715.063	716.133	743.852	783.159	775.214	1400	730.001	767.408	521.429	548.149	pSymB
SM_RS20055	124.268	134.352	132.659	141.504	152.812	162.926	251	130.426	152.414	519.627	607.227	pSymB
SM_RS21795	596.048	675.091	724.003	746.72	745.824	625.427	1280	665.047	705.991	519.568	551.555	pSymB
SM_RS19245	511.37	545.18	591.344	600.436	587.803	586.885	1058	549.298	591.708	519.185	559.271	pSymB
SM_RS20155	321.118	289.801	241.709	171.143	211.852	184.825	548	284.209	189.274	518.63	345.39	pSymB
SM_RS18640	470.68	568.498	503.654	544.982	526.158	632.435	995	514.277	567.858	516.862	570.712	pSymB
SM_RS24570	124.268	144.345	123.665	132.899	112.004	136.648	254	130.759	127.184	514.801	500.723	pSymB
SM_RS21970	553.159	597.367	621.698	1044.07	977.647	1011.72	1151	590.741	1011.15	513.242	878.493	pSymB
SM_RS21170	237.539	256.49	273.187	326.989	274.366	278.552	500	255.739	293.302	511.478	586.604	pSymB
SM_RS20170	424.492	479.67	418.213	341.331	349.035	287.311	875	440.791	325.892	503.762	372.448	pSymB
SM_RS18545	325.517	333.104	397.977	348.979	347.299	420.455	701	352.199	372.245	502.424	531.019	pSymB
SM_RS20035	93.4762	99.9312	75.3233	51.6298	63.3821	71.8278	179	89.5769	62.2799	500.43	347.932	pSymB
SM_RS22040	270.531	285.359	269.815	227.554	250.923	265.412	551	275.235	247.963	499.519	450.024	pSymB
SM_RS21135	409.096	469.677	510.399	502.913	488.823	460.749	938	463.057	484.162	493.665	516.164	pSymB
SM_RS24100	429.99	479.67	417.089	349.936	316.042	342.496	896	442.25	336.158	493.582	375.176	pSymB
SM_RS23020	490.475	501.877	500.281	698.915	771.872	777.842	1010	497.544	749.543	492.618	742.122	pSymB
SM_RS31380	81.3793	74.3932	77.5717	74.5764	55.5678	77.9594	158	77.7814	69.3679	492.287	439.037	pSymB
SM_RS18625	754.408	790.567	788.084	805.999	836.122	741.928	1580	777.686	794.683	492.206	502.964	pSymB
SM_RS19015	615.843	640.67	598.089	568.884	553.942	571.994	1256	618.201	564.94	492.198	449.793	pSymB
SM_RS22115	103.374	111.035	111.299	97.523	96.3755	101.61	221	108.569	98.5028	491.262	445.714	pSymB
SM_RS20695	506.971	537.408	548.623	582.27	619.929	529.073	1082	531.001	577.09	490.758	533.355	pSymB
SM_RS20610	1006.24	913.815	999.439	1176.97	1145.22	1102.82	1988	973.166	1141.67	489.52	574.28	pSymB
SM_RS18615	465.181	578.491	401.349	440.766	609.51	484.399	986	481.674	511.558	488.513	518.822	pSymB
SM_RS21425	435.489	522.973	512.648	595.655	521.817	568.49	1004	490.37	561.987	488.416	559.748	pSymB
SM_RS19465	375.004	308.676	338.393	358.541	319.515	316.217	698	340.691	331.424	488.096	474.82	pSymB
SM_RS19590	102.274	142.124	125.914	122.382	132.842	117.377	254	123.437	124.2	485.974	488.977	pSymB
SM_RS20260	116.57	128.8	114.671	94.6547	136.315	127.012	248	120.014	119.327	483.927	481.159	pSymB
SM_RS17390	163.858	206.525	204.609	167.319	202.302	162.05	398	191.664	177.224	481.568	445.286	pSymB
SM_RS31830	50.5871	22.2069	28.1057	21.9905	13.892	31.5341	70	33.6332	22.4722	480.475	321.031	pSymB
SM_RS23540	1088.72	1121.45	901.631	1368.19	1474.28	1407.65	2159	1037.27	1416.71	480.439	656.187	pSymB
SM_RS18355	203.448	204.304	234.964	182.617	156.285	204.972	449	214.239	181.291	477.146	403.766	pSymB
SM_RS24190	764.305	766.139	664.419	701.783	779.686	727.913	1538	731.621	736.461	475.696	478.843	pSymB
SM_RS23405	128.667	124.359	147.274	93.6986	104.19	87.5948	281	133.433	95.161	474.852	338.651	pSymB
SM_RS20700	415.694	404.166	517.145	475.186	493.165	439.726	941	445.668	469.359	473.611	498.787	pSymB
SM_RS21085	2324.81	2705.92	2700.4	3084.4	3020.63	2484.19	5447	2577.04	2863.08	473.112	525.624	pSymB
SM_RS24600	437.688	433.035	484.542	470.405	480.141	582.506	960	451.755	511.017	470.578	532.31	pSymB
SM_RS24325	372.805	381.959	381.113	356.628	349.035	344.248	806	378.626	349.97	469.759	434.207	pSymB
SM_RS17845	572.954	590.704	383.362	296.393	324.725	303.078	1106	515.673	308.065	466.251	278.54	pSymB
SM_RS23800	453.085	403.056	429.455	422.6	451.489	482.647	920	428.532	452.245	465.795	491.571	pSymB
SM_RS31960	200.149	253.159	250.703	311.691	243.978	233.002	507	234.67	262.89	462.861	518.521	pSymB
SM_RS24700	751.109	259.821	1025.3	856.673	224.008	1239.47	1472	678.742	773.382	461.102	525.396	pSymB
SM_RS19125	427.791	451.911	336.144	501.001	586.935	551.847	881	405.282	546.594	460.025	620.425	pSymB
SM_RS21405	103.374	107.704	118.044	119.514	127.632	119.129	239	109.707	122.092	459.025	510.844	pSymB
SM_RS17415	637.837	490.773	517.145	546.894	529.631	443.23	1196	548.585	506.585	458.683	423.566	pSymB
SM_RS18875	479.478	476.339	457.561	481.878	517.475	463.377	1028	471.126	487.577	458.294	474.297	pSymB
SM_RS19130	417.893	416.38	330.523	421.644	487.087	479.144	848	388.266	462.625	457.86	545.548	pSymB
SM_RS24050	729.114	723.946	623.947	644.417	673.76	697.255	1517	692.336	671.811	456.385	442.855	pSymB
SM_RS23845	1151.41	1079.26	1128.72	1094.74	1003.69	1220.2	2456	1119.8	1106.21	455.943	450.412	pSymB
SM_RS20100	416.794	428.594	449.691	487.615	422.836	424.835	947	431.693	445.095	455.853	470.006	pSymB
SM_RS18435	558.658	557.394	531.76	468.493	552.205	480.02	1208	549.271	500.239	454.694	414.105	pSymB
SM_RS20000	741.211	702.85	740.866	1084.23	1071.42	1134.35	1604	728.309	1096.67	454.058	683.707	pSymB
SM_RS21520	266.132	274.256	238.336	272.491	210.984	229.498	572	259.575	237.658	453.802	415.486	pSymB
SM_RS22000	251.836	268.704	286.678	294.481	273.498	271.544	593	269.073	279.841	453.748	471.907	pSymB
SM_RS17280	418.993	404.166	340.641	370.97	366.4	385.417	857	387.934	374.263	452.665	436.712	pSymB
[truncated: 4,219 more rows]

## Sheet: Legend
Table S8: Normalized RNA-seq read counts for each CDS feature per kb of CDS length
Counts shown for each replicate were first normalized for library size using DESeq2 estimateSizeFactors.
